# Supplementary material for: 2,4,6-Trimethyl-3-phenyl­sulfinyl-1-benzofuran
Source: Acta Crystallogr Sect E Struct Rep Online. 2008 Jul 12;64(Pt 8):o1476. doi: 10.1107/S1600536808021090 (PMC2962106; doi:10.1107/S1600536808021090)
Supplement: Supplementary file 2 [file e-64-o1476-Isup2.hkl]

# 
# h,k,l, Fc-squared, Fo-squared, sigma(Fo-squared) and status flag 
# 
data_I
_shelx_title ' 08-O IN P2(1)/C' 
_shelx_refln_list_code          4 
_shelx_F_calc_maximum      189.72 
_exptl_crystal_F_000       600.00 
_reflns_d_resolution_high  0.8108 
 
loop_ 
 _symmetry_equiv_pos_as_xyz 
 'x, y, z' 
 '-x, y+1/2, -z+1/2' 
 '-x, -y, -z' 
 'x, -y-1/2, z-1/2' 
 
_cell_length_a    13.4930 
_cell_length_b     6.0154 
_cell_length_c    17.2690 
_cell_angle_alpha  90.000 
_cell_angle_beta   90.909 
_cell_angle_gamma  90.000 
 
_shelx_F_squared_multiplier     1.000 
 
loop_ 
 _refln_index_h 
 _refln_index_k 
 _refln_index_l 
 _refln_F_squared_calc 
 _refln_F_squared_meas 
 _refln_F_squared_sigma 
 _refln_observed_status 
   1   0   0       30.35        0.03      0.36 o 
   2   0   0    13183.13    11255.51    795.48 o 
   3   0   0     2270.87     2679.48     25.68 o 
   4   0   0      120.97      113.77     11.09 o 
   5   0   0     4454.19     4573.16    280.37 o 
   6   0   0      368.07      335.77     36.71 o 
   7   0   0        0.19        3.03      2.83 o 
   8   0   0      260.67      295.43     12.47 o 
   9   0   0      727.26      606.76     42.83 o 
  10   0   0       67.33       82.72      6.31 o 
  11   0   0     1918.18     1878.70     33.74 o 
  12   0   0      392.08      366.89     16.58 o 
  13   0   0     1707.65     1423.52     32.82 o 
  14   0   0       66.82       90.69     11.21 o 
  15   0   0      150.47      137.93     14.07 o 
  16   0   0       23.87       72.62     14.18 o 
   1   1   0     5820.34     5997.70    317.26 o 
   2   1   0     1491.12     1482.65     67.97 o 
   3   1   0    35993.84    32311.21   1773.02 o 
   4   1   0     2904.91     3044.11    109.65 o 
   5   1   0     3457.89     3598.49     63.85 o 
   6   1   0        0.06        9.33      2.18 o 
   7   1   0        0.20        0.84      1.86 o 
   8   1   0     2558.89     2403.57    101.50 o 
   9   1   0      168.01      186.74     10.42 o 
  10   1   0      687.24      683.50     19.80 o 
  11   1   0      629.65      680.93     28.19 o 
  12   1   0     1031.19     1026.66     15.12 o 
  13   1   0        0.10        4.25      5.98 o 
  14   1   0      302.06      271.25     11.68 o 
  15   1   0        2.93       -0.51      7.76 o 
  16   1   0      160.97      171.31     11.28 o 
   0   2   0     5061.11     5077.19     33.62 o 
   1   2   0      484.32      510.50      7.44 o 
   2   2   0      277.88      290.01     10.20 o 
   3   2   0       16.69       33.95      3.17 o 
   4   2   0     1331.19     1176.71     58.36 o 
   5   2   0      502.58      506.85     31.20 o 
   6   2   0     3836.97     3771.04    267.12 o 
   7   2   0       43.60       57.44      3.52 o 
   8   2   0     1365.71     1363.14    135.67 o 
   9   2   0      220.00      189.01     13.81 o 
  10   2   0        0.25       -5.00      3.71 o 
  11   2   0      531.08      499.91     33.69 o 
  12   2   0       13.26       21.52      5.61 o 
  13   2   0       13.69       13.96      7.36 o 
  14   2   0      269.77      235.24     21.05 o 
  15   2   0       24.81       47.50      9.70 o 
  16   2   0        2.01       -0.39     30.36 o 
   1   3   0       24.27       38.86      4.30 o 
   2   3   0       48.05       66.07      3.49 o 
   3   3   0      881.39      922.16     17.35 o 
   4   3   0      333.54      379.55     19.76 o 
   5   3   0       55.17       55.95      6.12 o 
   6   3   0        5.87       17.42      3.60 o 
   7   3   0      243.17      245.40     15.64 o 
   8   3   0      123.69      129.76      6.00 o 
   9   3   0      725.49      626.71     51.25 o 
  10   3   0      329.03      308.98     16.16 o 
  11   3   0      467.38      435.28     35.74 o 
  12   3   0      320.75      333.25     17.69 o 
  13   3   0       39.14       44.62      7.72 o 
  14   3   0        3.43        7.77      7.03 o 
  15   3   0       97.49      155.91     37.97 o 
   0   4   0      556.81      583.27     16.70 o 
   1   4   0        3.47        4.75      3.38 o 
   2   4   0      171.57      160.15      5.47 o 
   3   4   0       90.04       76.76      4.46 o 
   4   4   0       39.35       38.43      4.37 o 
   5   4   0       74.81       74.51      6.47 o 
   6   4   0       45.76       53.22      7.07 o 
   7   4   0        2.98       -1.44      4.12 o 
   8   4   0        3.52       -5.50      4.21 o 
   9   4   0       31.01       23.18     11.02 o 
  10   4   0       43.76       57.42      7.14 o 
  11   4   0       33.32       56.67      7.97 o 
  12   4   0      304.80      253.39     12.84 o 
  13   4   0      902.28      900.64     22.44 o 
  14   4   0      341.98      342.15     16.33 o 
   1   5   0      442.83      399.55     15.13 o 
   2   5   0      131.11      150.97      6.29 o 
   3   5   0      448.38      390.39     11.96 o 
   4   5   0       93.14      102.65      8.04 o 
   5   5   0       41.40       54.07     14.12 o 
   6   5   0      172.73      173.82      9.46 o 
   7   5   0        1.25        1.43     10.81 o 
   8   5   0      121.05      125.73     13.38 o 
   9   5   0        0.02       -0.77      7.43 o 
  10   5   0      358.64      351.79     16.01 o 
  11   5   0       32.59       62.11     11.26 o 
  12   5   0       70.06      119.79     13.99 o 
   0   6   0        0.45       -2.06      6.37 o 
   1   6   0      173.96      188.64      9.91 o 
   2   6   0      255.53      268.95     11.38 o 
   3   6   0       29.21       54.10      9.42 o 
   4   6   0      138.36      143.60      9.62 o 
   5   6   0       67.34       99.93     11.26 o 
   6   6   0      297.92      254.71     12.29 o 
   7   6   0      336.88      353.91     14.39 o 
   8   6   0       50.43       63.95     11.09 o 
   9   6   0      354.84      360.59     15.25 o 
   1   7   0       30.30       52.15     13.72 o 
   2   7   0        4.49        9.33     10.99 o 
   3   7   0       23.61       36.88      8.10 o 
   4   7   0        8.68       30.54     10.49 o 
   5   7   0      116.71      132.18     11.92 o 
 -16   1   1      134.23      137.99     10.70 o 
 -15   1   1      119.94      135.44     10.06 o 
 -14   1   1        7.14       -0.04      6.95 o 
 -13   1   1        8.78       20.22      5.61 o 
 -12   1   1       84.40      113.23      7.22 o 
 -11   1   1      371.49      352.42     10.31 o 
 -10   1   1      845.48      913.91     67.45 o 
  -9   1   1      568.85      654.72     16.79 o 
  -8   1   1      965.61     1037.00     27.32 o 
  -7   1   1      123.57      123.73      3.64 o 
  -6   1   1      575.77      640.70     33.49 o 
  -5   1   1      575.70      576.41     42.14 o 
  -4   1   1       35.59       43.72      2.29 o 
  -3   1   1     2010.52     1882.29     86.11 o 
  -2   1   1      362.33      395.86     25.12 o 
  -1   1   1      361.70      367.01     20.24 o 
   0   1   1     2105.39     2361.11     26.55 o 
   1   1   1       47.43       56.26      1.83 o 
   2   1   1     9252.50     8976.79    557.82 o 
   3   1   1    12216.63    11601.09    439.53 o 
   4   1   1     8318.30     7775.86    500.51 o 
   5   1   1       10.02       22.23      2.74 o 
   6   1   1      861.58      968.84     33.31 o 
   7   1   1       82.70      109.79      4.99 o 
   8   1   1       98.28      109.43     10.83 o 
   9   1   1      445.75      449.09     29.52 o 
  10   1   1       12.65       25.56      5.03 o 
  11   1   1       16.68       22.79      4.81 o 
  12   1   1       41.93       53.21      6.35 o 
  13   1   1        3.59       -2.01      6.11 o 
  14   1   1        5.99        3.89      7.56 o 
  15   1   1       25.20       45.81     10.15 o 
  16   1   1      164.48      162.30     12.69 o 
 -16   2   1        3.42       23.79     14.18 o 
 -15   2   1       99.70      121.36     10.49 o 
 -14   2   1       56.71       73.13      8.23 o 
 -13   2   1      133.34      135.13     11.60 o 
 -12   2   1       90.09       94.11      9.30 o 
 -11   2   1       40.00       47.70      6.82 o 
 -10   2   1      779.84      742.06     24.76 o 
  -9   2   1     1881.92     1942.24    124.85 o 
  -8   2   1     1730.97     1868.12     67.32 o 
  -7   2   1     1668.61     1636.16    118.47 o 
  -6   2   1     4292.58     4405.58    243.35 o 
  -5   2   1      703.75      623.39     45.28 o 
  -4   2   1      234.43      251.17     14.98 o 
  -3   2   1      566.62      491.64     14.76 o 
  -2   2   1     2161.99     2240.58    101.47 o 
  -1   2   1      733.84      721.32     24.04 o 
   0   2   1     3645.41     3982.73     41.00 o 
   1   2   1     2843.19     3011.38     27.22 o 
   2   2   1      673.25      873.93     20.96 o 
   3   2   1     1855.07     1911.74     40.33 o 
   4   2   1     2574.50     2495.56    236.19 o 
   5   2   1      594.96      605.80     35.23 o 
   6   2   1     2502.65     2454.88     47.47 o 
   7   2   1     3576.66     3906.13    281.49 o 
   8   2   1      598.14      577.55     39.73 o 
   9   2   1       45.87       54.56      9.14 o 
  10   2   1       25.83       26.58      5.28 o 
  11   2   1      198.45      201.96      7.76 o 
  12   2   1       50.61       87.25      7.63 o 
  13   2   1       17.02       22.93      6.49 o 
  14   2   1       21.58       34.27      8.65 o 
  15   2   1       97.47       91.30     11.89 o 
 -15   3   1       93.51      139.71     14.46 o 
 -14   3   1       30.02       69.92     33.62 o 
 -13   3   1       44.16       56.16      8.06 o 
 -12   3   1      924.34      840.91     49.13 o 
 -11   3   1      646.56      613.05     23.06 o 
 -10   3   1      514.87      511.43     18.35 o 
  -9   3   1     1992.24     1791.76     85.78 o 
  -8   3   1       17.93       21.58      4.45 o 
  -7   3   1      571.85      554.98     37.29 o 
  -6   3   1      687.27      615.29     41.96 o 
  -5   3   1        0.07        1.96      1.93 o 
  -4   3   1     2028.94     1915.66     77.29 o 
  -3   3   1       11.04        6.89      2.12 o 
  -2   3   1     2976.84     2991.92     21.90 o 
  -1   3   1       55.15       37.07      3.04 o 
   0   3   1     1537.51     1511.81     43.57 o 
   1   3   1      777.46      732.19     21.21 o 
   2   3   1     2441.57     2639.16     19.25 o 
   3   3   1     2126.39     2030.00     47.51 o 
   4   3   1     1804.13     1818.60     40.51 o 
   5   3   1       40.93       29.60      2.81 o 
   6   3   1        1.66       -1.51      2.97 o 
   7   3   1      700.03      685.75     13.53 o 
   8   3   1        4.37       -0.30      3.60 o 
   9   3   1      526.77      478.03     51.78 o 
  10   3   1      492.10      437.42     28.11 o 
  11   3   1      103.86      112.69      9.13 o 
  12   3   1       57.54       78.94      8.31 o 
  13   3   1       71.60      117.36      8.55 o 
  14   3   1       77.41       91.93      9.71 o 
  15   3   1      114.33      138.54     21.63 o 
 -14   4   1      350.09      289.26     21.96 o 
 -13   4   1      268.40      277.74     46.55 o 
 -12   4   1     1016.27      881.56     21.30 o 
 -11   4   1      403.06      393.61     14.36 o 
 -10   4   1       60.78       82.55      7.82 o 
  -9   4   1      472.51      451.63     37.31 o 
  -8   4   1        7.80       17.18      5.17 o 
  -7   4   1      469.18      439.92     10.87 o 
  -6   4   1        5.30       10.39      5.24 o 
  -5   4   1       85.80       74.09     15.61 o 
  -4   4   1        9.94       12.54      3.56 o 
  -3   4   1      282.77      247.44      5.57 o 
  -2   4   1       22.62       19.97      4.98 o 
  -1   4   1     2761.40     3033.07     87.86 o 
   0   4   1      468.94      411.40      9.84 o 
   1   4   1     2299.90     2203.27     40.03 o 
   2   4   1       54.09       49.69      3.65 o 
   3   4   1      166.79      153.35      5.49 o 
   4   4   1        0.87       -3.85      8.52 o 
   5   4   1      570.09      579.40     15.67 o 
   6   4   1      150.99      127.15      7.62 o 
   7   4   1       23.03       30.98      5.38 o 
   8   4   1        6.12       -1.89      4.56 o 
   9   4   1      158.95      164.96      7.55 o 
  10   4   1      557.79      535.61     28.96 o 
  11   4   1       14.30       12.56      6.70 o 
  12   4   1      660.38      597.22     32.59 o 
  13   4   1       64.46       65.21      9.47 o 
 -12   5   1      185.53      167.59     12.28 o 
 -11   5   1       37.75       47.70     11.02 o 
 -10   5   1      122.71      126.65     10.41 o 
  -9   5   1       21.82       32.64      8.85 o 
  -8   5   1      117.56      111.81     21.33 o 
  -7   5   1       28.13       41.16     13.78 o 
  -6   5   1      180.79      170.92     11.78 o 
  -5   5   1        6.25        0.69      8.01 o 
  -4   5   1      478.78      430.43     33.05 o 
  -3   5   1      190.20      170.28      6.82 o 
  -2   5   1      142.43      136.11     17.78 o 
  -1   5   1      103.88       93.97      5.72 o 
   0   5   1      473.51      484.73     17.45 o 
   1   5   1      194.67      177.59      5.60 o 
   2   5   1      521.93      534.31      8.87 o 
   3   5   1      165.67      170.31      8.73 o 
   4   5   1      198.21      188.87      9.21 o 
   5   5   1      185.58      146.68      8.73 o 
   6   5   1       38.05       47.92      8.48 o 
   7   5   1        1.75       -5.48     13.72 o 
   8   5   1        5.88       -5.96      7.16 o 
   9   5   1       74.30       93.03     11.49 o 
  10   5   1        8.84       11.12      9.08 o 
  11   5   1      113.54      142.28     18.18 o 
  12   5   1       77.78      130.86     12.04 o 
  -9   6   1       35.42       49.20     11.56 o 
  -8   6   1       81.74      109.31     25.05 o 
  -7   6   1       18.68       32.59     10.06 o 
  -6   6   1        7.43        1.24      8.18 o 
  -5   6   1        0.70       -3.31     12.52 o 
  -4   6   1        2.56        3.78     20.93 o 
  -3   6   1      153.76      159.87     10.06 o 
  -2   6   1       36.80       49.52     14.07 o 
  -1   6   1      372.93      338.60     16.57 o 
   0   6   1        2.72        3.01      4.61 o 
   1   6   1        3.06       11.51      6.86 o 
   2   6   1        0.49       -0.16      5.45 o 
   3   6   1        8.33       16.98      8.27 o 
   4   6   1        0.31       -2.76      7.08 o 
   5   6   1       17.98       20.44      8.27 o 
   6   6   1      229.97      232.08     11.98 o 
   7   6   1        0.53       -2.04      8.65 o 
   8   6   1       39.47       53.61     11.32 o 
   9   6   1       12.46       19.41     14.41 o 
  -5   7   1       21.01       21.60     10.96 o 
  -4   7   1       14.28       32.12     15.55 o 
  -3   7   1       35.46       65.48     15.67 o 
  -2   7   1       48.13       68.25      8.88 o 
   1   7   1       74.43      116.23      9.62 o 
   2   7   1      162.65      149.55      9.28 o 
   3   7   1       20.20       34.94      8.80 o 
   4   7   1       22.21       56.43      9.03 o 
   5   7   1        2.40       14.86      8.05 o 
 -16   0   2       12.16       13.72     13.15 o 
 -15   0   2       14.83       29.39     12.69 o 
 -14   0   2       30.57       39.46     11.09 o 
 -13   0   2      563.96      547.82     20.47 o 
 -12   0   2      184.45      154.62     12.01 o 
 -11   0   2       77.98       85.05      8.63 o 
 -10   0   2      121.49       94.32      5.98 o 
  -9   0   2      889.13     1041.31     94.52 o 
  -8   0   2     1100.17     1052.24     27.39 o 
  -7   0   2      835.10      871.30     37.97 o 
  -6   0   2     3413.09     3564.74    201.06 o 
  -5   0   2      126.52      162.78      7.83 o 
  -4   0   2       49.88       50.00      2.90 o 
  -3   0   2      599.64      639.26      6.97 o 
  -2   0   2    21317.00    18712.46     72.05 o 
  -1   0   2     2332.16     2265.03    142.10 o 
   0   0   2     2850.31     1624.35     13.95 o 
   1   0   2       21.25       16.94      1.27 o 
   2   0   2      167.05      184.54     10.37 o 
   3   0   2       13.91       24.02      3.03 o 
   4   0   2      307.98      359.91      9.38 o 
   5   0   2      609.14      614.12     53.92 o 
   6   0   2        4.10       12.54      3.77 o 
   7   0   2       42.85       50.86      4.25 o 
   8   0   2        0.51       12.49     10.35 o 
   9   0   2       14.15       16.43      6.52 o 
  10   0   2       82.17       74.58      6.06 o 
  11   0   2      219.86      215.47     12.92 o 
  12   0   2      296.20      295.87     15.55 o 
  13   0   2      342.88      337.15     17.15 o 
  14   0   2      239.46      231.71     15.55 o 
  15   0   2        2.27       27.68     12.69 o 
  16   0   2       25.60       48.72     15.21 o 
 -16   1   2      113.12      143.00     12.98 o 
 -15   1   2       54.95       77.56     10.57 o 
 -14   1   2       30.05       40.54      8.54 o 
 -13   1   2       95.99       99.91      6.87 o 
 -12   1   2      152.92      164.84      7.11 o 
 -11   1   2      686.80      651.81     30.09 o 
 -10   1   2       43.18       58.04      4.02 o 
  -9   1   2      210.68      204.13     10.20 o 
  -8   1   2      515.10      512.48     13.89 o 
  -7   1   2      546.70      484.71     34.09 o 
  -6   1   2      564.80      667.36     19.20 o 
  -5   1   2     3389.36     3375.60    173.93 o 
  -4   1   2      279.84      292.27      9.74 o 
  -3   1   2     3706.45     3555.23    141.48 o 
  -2   1   2      103.81      103.46      7.84 o 
  -1   1   2        0.48        2.42      1.16 o 
   0   1   2     1734.58     1807.81     67.05 o 
   1   1   2     6068.74     6210.95    273.80 o 
   2   1   2     4660.58     4967.75     49.27 o 
   3   1   2        0.77       -0.62      1.55 o 
   4   1   2     1145.11     1287.52     66.15 o 
   5   1   2     1056.97     1272.58     83.34 o 
   6   1   2       57.36       55.85      2.54 o 
   7   1   2      111.47       92.03      5.09 o 
   8   1   2        6.42        6.11      2.99 o 
   9   1   2        2.52       11.17      3.71 o 
  10   1   2      643.73      685.77     41.28 o 
  11   1   2      614.24      564.75     26.59 o 
  12   1   2        0.97        6.55      6.06 o 
  13   1   2      178.96      173.09     24.25 o 
  14   1   2        0.08        1.64      7.95 o 
  15   1   2       13.83       26.18      8.90 o 
  16   1   2       68.45      116.46     13.14 o 
 -15   2   2        4.11       -0.34     10.18 o 
 -14   2   2      150.40      133.83     13.64 o 
 -13   2   2       37.17       70.51      8.15 o 
 -12   2   2      205.29      176.76     16.62 o 
 -11   2   2        0.13        0.25      4.53 o 
 -10   2   2      959.78      835.44     50.00 o 
  -9   2   2      341.52      366.94     16.48 o 
  -8   2   2     1013.62      935.71     42.99 o 
  -7   2   2      505.19      500.89     19.53 o 
  -6   2   2      188.93      145.92      6.59 o 
  -5   2   2      851.49      841.60     52.03 o 
  -4   2   2      332.12      396.33     15.03 o 
  -3   2   2      170.94      195.13      5.44 o 
  -2   2   2      340.97      378.27     28.59 o 
  -1   2   2     1872.66     1991.64     35.11 o 
   0   2   2        0.07        6.47      2.90 o 
   1   2   2        9.35       27.19      3.67 o 
   2   2   2     1746.21     1965.62     34.88 o 
   3   2   2     1013.54     1031.58     56.35 o 
   4   2   2     2451.65     2880.97    268.22 o 
   5   2   2       89.56      136.44      4.60 o 
   6   2   2      320.33      374.15     37.40 o 
   7   2   2      174.00      148.12      7.36 o 
   8   2   2      432.58      364.61     25.21 o 
   9   2   2        5.39        7.38      4.00 o 
  10   2   2      425.97      370.03     33.28 o 
  11   2   2       47.85       63.63      6.56 o 
  12   2   2      184.09      195.21     19.00 o 
  13   2   2       19.41       21.63      6.96 o 
  14   2   2       11.47       20.37      8.31 o 
  15   2   2      104.68      128.44     12.77 o 
 -15   3   2        1.55       15.42     22.02 o 
 -14   3   2        1.78        9.51      9.25 o 
 -13   3   2       20.84        7.99      8.55 o 
 -12   3   2      134.35      113.72      8.91 o 
 -11   3   2       40.99       40.32      6.40 o 
 -10   3   2      254.99      268.01     11.33 o 
  -9   3   2     1441.99     1333.29     52.35 o 
  -8   3   2       76.02       71.98      5.06 o 
  -7   3   2      123.25      110.84      5.23 o 
  -6   3   2        0.00       -0.87      2.35 o 
  -5   3   2       35.38       51.77      3.60 o 
  -4   3   2       76.32       75.95      4.54 o 
  -3   3   2     1196.21     1375.58     23.70 o 
  -2   3   2       13.42       21.87      2.97 o 
  -1   3   2      582.08      682.78      9.84 o 
   0   3   2       35.02       69.20      3.52 o 
   1   3   2      739.96      879.21     11.88 o 
   2   3   2      616.12      705.98     32.00 o 
   3   3   2      217.69      283.85     15.47 o 
   4   3   2       41.59       78.71      3.18 o 
   5   3   2      296.20      278.64      9.77 o 
   6   3   2        0.62        1.16      3.06 o 
   7   3   2      525.21      585.87     16.38 o 
   8   3   2       93.76      100.76      5.83 o 
   9   3   2      467.74      494.51     48.63 o 
  10   3   2     1553.55     1559.82     91.41 o 
  11   3   2        1.11        0.66      5.66 o 
  12   3   2       97.86      114.42      9.20 o 
  13   3   2        5.92        9.79      6.83 o 
  14   3   2       50.83       80.54      9.69 o 
  15   3   2       28.52       52.29     11.04 o 
 -13   4   2        9.25       18.75      9.99 o 
 -12   4   2        0.21        0.15      8.67 o 
 -11   4   2        3.28        1.53      8.08 o 
 -10   4   2        1.55       -0.93      7.06 o 
  -9   4   2        0.02        2.40      6.29 o 
  -8   4   2       38.46       50.73      6.20 o 
  -7   4   2        0.25        1.80      5.95 o 
  -6   4   2        3.91        3.97      5.72 o 
  -5   4   2       86.25       88.94      5.33 o 
  -4   4   2        0.18        6.73      2.88 o 
  -3   4   2        5.96        3.64      3.29 o 
  -2   4   2       17.31       22.03      4.66 o 
  -1   4   2        5.19        8.16      4.39 o 
   0   4   2      682.31      749.56     31.16 o 
   1   4   2      274.23      225.93      6.65 o 
   2   4   2      256.27      246.39     20.80 o 
   3   4   2       51.03       82.37      4.52 o 
   4   4   2      400.28      429.66     11.36 o 
   5   4   2        1.08       -3.27      4.59 o 
   6   4   2      857.03      772.14     73.55 o 
   7   4   2      748.78      697.24     20.20 o 
   8   4   2       20.62       35.69      5.87 o 
   9   4   2       60.48       58.30      6.87 o 
  10   4   2       95.46      120.91     10.41 o 
  11   4   2      122.49      118.44      7.65 o 
  12   4   2      433.82      420.07     40.16 o 
  13   4   2      203.24      177.04     15.98 o 
 -12   5   2       51.22       72.48     12.53 o 
 -11   5   2       50.84       59.85     24.02 o 
 -10   5   2       27.26       45.61      9.71 o 
  -9   5   2      243.71      222.57     11.88 o 
  -8   5   2        6.33       14.32      8.29 o 
  -7   5   2      128.41      112.00      8.60 o 
  -6   5   2        0.01       -3.12      6.56 o 
  -5   5   2      147.94      135.07      8.69 o 
  -4   5   2       24.88       24.41      7.12 o 
  -3   5   2       51.13       74.26      7.96 o 
  -2   5   2      204.16      191.83      6.90 o 
  -1   5   2        0.24       -2.94      4.32 o 
   0   5   2       86.66       86.00      6.29 o 
   1   5   2       86.49      100.32      6.05 o 
   2   5   2       99.43       91.72      5.65 o 
   3   5   2      127.87      109.35      7.64 o 
   4   5   2      924.33      905.99     27.85 o 
   5   5   2       22.55       31.74      7.40 o 
   6   5   2        1.96        2.53      6.42 o 
   7   5   2       21.31       23.47      7.77 o 
   8   5   2       51.36       57.81      9.37 o 
   9   5   2      493.18      466.10     22.93 o 
  10   5   2      105.06      122.61     11.99 o 
  11   5   2        7.02       25.05      9.60 o 
  12   5   2        0.01      -13.02      9.52 o 
  -9   6   2       33.96       51.89     21.27 o 
  -8   6   2      176.08      188.01     12.13 o 
  -7   6   2       24.78       15.30      9.73 o 
  -6   6   2      110.43      117.36     18.64 o 
  -5   6   2       15.30       11.79      8.65 o 
  -4   6   2      247.45      223.49     19.90 o 
  -3   6   2      141.81      139.54      9.51 o 
  -2   6   2       83.97       96.87     16.47 o 
  -1   6   2       37.51       36.54      8.65 o 
   0   6   2      324.68      302.80     14.32 o 
   1   6   2      529.63      486.85     14.10 o 
   2   6   2       21.22       39.98      9.21 o 
   3   6   2      428.70      416.13     11.26 o 
   4   6   2       21.73       43.23      6.85 o 
   5   6   2      122.08      126.47      9.70 o 
   6   6   2       30.77       47.73     12.52 o 
   7   6   2      191.34      196.83     19.90 o 
   8   6   2       16.56        2.67      9.46 o 
   9   6   2       17.91       18.60     11.61 o 
  -5   7   2       28.03       19.56     11.36 o 
  -4   7   2       51.69       56.08     12.31 o 
  -3   7   2      312.46      294.97     13.90 o 
  -2   7   2       94.24       90.64     12.99 o 
   1   7   2        0.24      -10.12      8.90 o 
   2   7   2       61.04       92.00      9.09 o 
   3   7   2        0.02       13.50      7.65 o 
   4   7   2      491.08      484.52     13.63 o 
   5   7   2      112.25      154.85     10.53 o 
 -16   1   3        5.81       29.28     14.64 o 
 -15   1   3      220.49      220.93     17.56 o 
 -14   1   3        9.55       16.15     15.73 o 
 -13   1   3       25.73       47.21      6.64 o 
 -12   1   3       53.85       82.98      6.48 o 
 -11   1   3       11.35        5.80      4.35 o 
 -10   1   3      287.62      331.50     12.56 o 
  -9   1   3        0.02        2.26      2.97 o 
  -8   1   3       50.06       51.30      4.52 o 
  -7   1   3       21.92       46.06      3.19 o 
  -6   1   3     1527.48     1720.43     44.85 o 
  -5   1   3       63.67       83.02      3.05 o 
  -4   1   3      303.72      322.38     17.68 o 
  -3   1   3       19.84       14.34      1.35 o 
  -2   1   3      780.05      821.88     46.58 o 
  -1   1   3     1598.57     1700.48     27.80 o 
   0   1   3     1228.42     1284.36     39.19 o 
   1   1   3     3813.73     4063.53    101.30 o 
   2   1   3      884.03      941.06     36.56 o 
   3   1   3     3460.10     3324.14    257.20 o 
   4   1   3      173.84      208.03      8.03 o 
   5   1   3      442.48      454.62     26.48 o 
   6   1   3      343.40      396.70      6.96 o 
   7   1   3      167.99      192.42     12.01 o 
   8   1   3      127.96      146.18      7.09 o 
   9   1   3      319.05      361.80     34.20 o 
  10   1   3      161.11      158.27     13.91 o 
  11   1   3      302.98      293.58     22.62 o 
  12   1   3      205.25      211.22     11.72 o 
  13   1   3        2.04        2.17      6.90 o 
  14   1   3      136.03      116.98      9.72 o 
  15   1   3       51.12       68.23     20.36 o 
  16   1   3      331.69      340.97     14.68 o 
 -15   2   3        6.34       10.60      9.34 o 
 -14   2   3        1.28       11.76      8.74 o 
 -13   2   3        0.67        8.60      7.50 o 
 -12   2   3      143.57      155.77      7.37 o 
 -11   2   3      109.72      100.73      7.20 o 
 -10   2   3        1.91        0.22      4.08 o 
  -9   2   3      162.14      188.65     17.40 o 
  -8   2   3      141.72      137.46      5.74 o 
  -7   2   3        0.10        6.29      2.43 o 
  -6   2   3      218.75      263.13     17.90 o 
  -5   2   3       27.68       17.32      1.96 o 
  -4   2   3        7.58        5.84      1.55 o 
  -3   2   3     2577.98     2638.43    162.09 o 
  -2   2   3      947.67      844.78     33.33 o 
  -1   2   3     1180.25     1269.49     41.27 o 
   0   2   3      643.17      613.95      7.12 o 
   1   2   3      680.53      717.54      9.32 o 
   2   2   3      492.83      448.01     12.73 o 
   3   2   3        7.03        3.19      1.54 o 
   4   2   3      829.51      871.08     34.30 o 
   5   2   3       22.44       13.65      2.94 o 
   6   2   3       79.71      105.61      8.13 o 
   7   2   3       39.75       66.83      4.68 o 
   8   2   3        9.19       11.89      3.88 o 
   9   2   3       67.61       74.70      5.30 o 
  10   2   3      860.09      834.47     68.53 o 
  11   2   3      102.55      107.27      8.11 o 
  12   2   3      198.26      216.77     16.43 o 
  13   2   3     1425.92     1202.01     65.13 o 
  14   2   3        1.60       -4.19      9.03 o 
  15   2   3      232.74      268.04     13.16 o 
 -15   3   3        6.50       28.21     17.56 o 
 -14   3   3       41.05       56.28     11.10 o 
 -13   3   3       48.49       56.30     15.21 o 
 -12   3   3        2.55       14.56      7.67 o 
 -11   3   3       40.05       65.27      8.96 o 
 -10   3   3       19.68       44.16      7.82 o 
  -9   3   3      207.95      207.52     11.28 o 
  -8   3   3      518.96      522.56     19.67 o 
  -7   3   3      484.88      425.92     17.84 o 
  -6   3   3        0.19       -0.23      3.91 o 
  -5   3   3      259.00      219.31      8.65 o 
  -4   3   3      203.22      177.52      7.11 o 
  -3   3   3        2.53       32.59      3.33 o 
  -2   3   3      901.89      931.42     21.34 o 
  -1   3   3       17.60       12.03      2.71 o 
   0   3   3     1676.64     1641.47     13.65 o 
   1   3   3     1366.27     1354.91     39.89 o 
   2   3   3      887.29      825.53     18.47 o 
   3   3   3      194.23      145.78     10.39 o 
   4   3   3      127.61       86.33      4.67 o 
   5   3   3      309.16      301.86     21.18 o 
   6   3   3        0.42       -1.76      3.19 o 
   7   3   3      134.67      136.37      6.03 o 
   8   3   3       37.36       29.49      4.87 o 
   9   3   3      486.83      464.52     45.63 o 
  10   3   3     1113.03     1046.55    101.81 o 
  11   3   3       69.36       87.18      7.97 o 
  12   3   3      389.65      369.41     34.23 o 
  13   3   3       76.99      100.82      9.39 o 
  14   3   3      125.46      147.43     22.75 o 
  15   3   3      109.96      136.08     13.78 o 
 -13   4   3       60.23       88.12     16.98 o 
 -12   4   3       73.48      112.42     10.40 o 
 -11   4   3      145.88      138.42      9.95 o 
 -10   4   3      204.83      225.15     11.25 o 
  -9   4   3       74.86       94.66     11.27 o 
  -8   4   3       40.67       59.95      8.09 o 
  -7   4   3       87.91      109.44     13.61 o 
  -6   4   3      547.14      468.89     28.59 o 
  -5   4   3        5.43       12.23      3.81 o 
  -4   4   3       81.13       67.96      5.47 o 
  -3   4   3        0.28        6.82      3.32 o 
  -2   4   3      253.40      248.49      6.61 o 
  -1   4   3      360.05      290.11      8.85 o 
   0   4   3       99.95       71.72      4.49 o 
   1   4   3      994.43      912.24     27.09 o 
   2   4   3      337.60      287.08     14.50 o 
   3   4   3      256.52      238.96      8.56 o 
   4   4   3      203.69      225.10      8.71 o 
   5   4   3      428.67      423.69     11.85 o 
   6   4   3       35.11       48.77      5.72 o 
   7   4   3     1767.89     1571.95     77.53 o 
   8   4   3      112.07      111.37      7.80 o 
   9   4   3      208.70      175.37     14.92 o 
  10   4   3        9.05       16.97      7.29 o 
  11   4   3       38.29       68.19      8.22 o 
  12   4   3      234.01      239.71     10.24 o 
  13   4   3       86.21      146.06     10.07 o 
 -12   5   3        1.04       -2.16      9.98 o 
 -11   5   3      198.35      213.94     12.59 o 
 -10   5   3        1.58        6.63     17.38 o 
  -9   5   3      137.43      159.37     10.53 o 
  -8   5   3       17.18       22.53     13.78 o 
  -7   5   3        9.06       14.84     17.38 o 
  -6   5   3       43.22       82.70      9.95 o 
  -5   5   3       33.61       35.27      7.67 o 
  -4   5   3        9.41        6.56     13.90 o 
  -3   5   3      136.69      118.01      7.83 o 
  -2   5   3        2.12       15.35      6.18 o 
  -1   5   3      815.74      754.44     20.99 o 
   0   5   3       92.61       88.81      6.35 o 
   1   5   3        4.00        1.00      4.36 o 
   2   5   3      791.48      709.18     24.34 o 
   3   5   3      402.50      423.66     17.81 o 
   4   5   3     1262.11     1141.23     31.97 o 
   5   5   3        3.13       -4.34      5.91 o 
   6   5   3      196.50      172.32      9.66 o 
   7   5   3      135.80      129.11      9.09 o 
   8   5   3       12.34       25.85      9.26 o 
   9   5   3        0.13        6.10      8.20 o 
  10   5   3      182.43      213.54     27.79 o 
  11   5   3       27.59       55.21      8.80 o 
  12   5   3      210.26      234.86     19.56 o 
  -9   6   3       22.40       51.96     11.57 o 
  -8   6   3       21.31       11.35      9.92 o 
  -7   6   3       15.81       38.82     10.22 o 
  -6   6   3       13.95       30.16     16.24 o 
  -5   6   3       12.21       32.63      8.82 o 
  -4   6   3       40.13       61.71     15.27 o 
  -3   6   3       12.55       29.05     13.61 o 
  -2   6   3       17.56       21.41     11.09 o 
  -1   6   3      432.71      386.04     30.02 o 
   0   6   3      196.65      186.42     15.55 o 
   1   6   3      329.75      333.94     10.03 o 
   2   6   3       48.43       61.61      9.20 o 
   3   6   3       38.14       43.21      8.47 o 
   4   6   3        7.23       13.05      6.31 o 
   5   6   3        0.94        6.66      6.32 o 
   6   6   3       34.53       71.53      7.71 o 
   7   6   3       64.62       90.17     11.95 o 
   8   6   3        4.58        6.53     17.50 o 
   9   6   3       75.18      104.89     13.23 o 
  -5   7   3      175.99      162.15     15.78 o 
  -4   7   3        1.27       -6.44     10.45 o 
  -3   7   3      302.15      258.27     13.63 o 
   0   7   3        8.27       14.18     13.04 o 
   1   7   3        2.94        2.52     13.38 o 
   2   7   3        0.93       24.86      9.58 o 
   3   7   3        2.80        5.22      9.89 o 
   4   7   3        0.07       11.65     13.89 o 
 -16   0   4        0.78       27.68     13.15 o 
 -15   0   4       23.98       37.40     12.35 o 
 -14   0   4        6.78       28.59     10.64 o 
 -13   0   4      477.14      402.23     18.18 o 
 -12   0   4      322.24      343.50     10.92 o 
 -11   0   4     1952.04     1939.45     65.19 o 
 -10   0   4       43.57       68.49      6.01 o 
  -9   0   4     1005.70      973.57     66.90 o 
  -8   0   4       88.23      104.79     19.10 o 
  -7   0   4     2450.12     2611.89    156.40 o 
  -6   0   4       18.51       50.95      5.03 o 
  -5   0   4     3553.14     3684.84    156.17 o 
  -4   0   4     2165.71     2137.58     74.51 o 
  -3   0   4     3254.49     3875.04    243.49 o 
  -2   0   4     7941.82     7787.24    649.49 o 
  -1   0   4      914.09     1032.43     48.83 o 
   0   0   4    10281.20     9235.04    465.31 o 
   1   0   4     4449.23     4412.74    416.41 o 
   2   0   4      360.87      402.91     31.62 o 
   3   0   4      179.46      155.65     10.27 o 
   4   0   4     2782.44     2889.36     84.97 o 
   5   0   4        1.39        0.70      1.78 o 
   6   0   4     1092.37      937.69     18.76 o 
   7   0   4      167.69      221.76     10.18 o 
   8   0   4      922.29      792.22     19.79 o 
   9   0   4       21.03       17.22      5.78 o 
  10   0   4       27.17       33.40      7.89 o 
  11   0   4      297.58      258.93     14.30 o 
  12   0   4      284.80      242.91     14.87 o 
  14   0   4       36.65       50.32     13.38 o 
  15   0   4        4.04        5.72     11.89 o 
  16   0   4      173.36      152.34     16.01 o 
 -16   1   4      117.73      163.77     16.81 o 
 -15   1   4       10.07       25.62     12.58 o 
 -14   1   4      372.85      361.33     31.91 o 
 -13   1   4        0.30        0.93      5.33 o 
 -12   1   4      555.94      509.24     15.32 o 
 -11   1   4      151.75      174.53      5.71 o 
 -10   1   4      953.39      915.37     25.24 o 
  -9   1   4      343.91      360.51      7.18 o 
  -8   1   4     1679.14     1671.29     62.79 o 
  -7   1   4       41.46       43.66      3.23 o 
  -6   1   4      111.83       94.69      5.53 o 
  -5   1   4       24.80       48.37      2.50 o 
  -4   1   4      241.41      239.12      9.65 o 
  -3   1   4       97.92       79.84      3.95 o 
  -2   1   4      269.93      263.94      6.99 o 
  -1   1   4      265.09      235.98      7.67 o 
   0   1   4       75.47       65.97      4.09 o 
   1   1   4    20090.10    19116.90    254.87 o 
   2   1   4     2908.06     3092.68    139.64 o 
   3   1   4     2554.67     2362.46     99.12 o 
   4   1   4       50.29       62.04      6.21 o 
   5   1   4     1163.76     1070.85     54.62 o 
   6   1   4      111.65      126.45      5.42 o 
   7   1   4       36.20       36.47      2.73 o 
   8   1   4      100.21      105.73      4.74 o 
   9   1   4      122.93      127.44      5.52 o 
  10   1   4      363.56      312.31     17.38 o 
  11   1   4      221.49      256.02     10.19 o 
  12   1   4      154.23      122.31      8.17 o 
  13   1   4      229.13      189.64     10.10 o 
  14   1   4      424.77      381.19     25.10 o 
  15   1   4        0.10        6.57      8.49 o 
  16   1   4      661.59      544.43     32.37 o 
 -15   2   4      289.69      259.00     12.96 o 
 -14   2   4       20.30       20.16      9.44 o 
 -13   2   4      142.98      141.76      9.78 o 
 -12   2   4       11.43       18.74      6.99 o 
 -11   2   4      294.91      282.70     14.82 o 
 -10   2   4      115.22      105.13      7.00 o 
  -9   2   4      137.79       97.73      4.35 o 
  -8   2   4       52.37       64.52      5.53 o 
  -7   2   4      543.33      484.16     29.19 o 
  -6   2   4       87.23      100.44      6.71 o 
  -5   2   4      497.54      494.59     17.15 o 
  -4   2   4      243.06      313.05     16.72 o 
  -3   2   4      477.49      471.85     18.27 o 
  -2   2   4      504.23      499.41     26.69 o 
  -1   2   4      474.59      517.15      6.91 o 
   0   2   4      706.30      712.82     10.28 o 
   1   2   4      728.77      922.21     22.32 o 
   2   2   4     3437.35     3632.51     32.51 o 
   3   2   4      952.42     1184.24     68.99 o 
   4   2   4     2578.53     2558.18    157.81 o 
   5   2   4      390.12      408.87     38.74 o 
   6   2   4       95.22      106.53      6.10 o 
   7   2   4      161.98      132.88     13.04 o 
   8   2   4       39.65       39.88      4.68 o 
   9   2   4       90.03       80.51      5.61 o 
  10   2   4      312.13      317.32     23.58 o 
  11   2   4      308.40      309.86      9.29 o 
  12   2   4        9.63       17.72      6.12 o 
  13   2   4      514.17      411.91     14.27 o 
  14   2   4      376.24      336.69     13.69 o 
  15   2   4       36.44       50.92     21.44 o 
 -14   3   4        2.14        4.55     10.58 o 
 -13   3   4       87.41       73.61     10.75 o 
 -12   3   4       12.92       36.95     22.19 o 
 -11   3   4      211.63      207.06     22.82 o 
 -10   3   4       96.78       91.50     12.07 o 
  -9   3   4      272.34      273.73     10.64 o 
  -8   3   4      545.65      557.50     55.00 o 
  -7   3   4       92.07       81.39      4.14 o 
  -6   3   4       45.12       52.33      3.23 o 
  -5   3   4        4.66       10.85      2.73 o 
  -4   3   4       49.55       69.56      5.34 o 
  -3   3   4      944.13     1191.02     24.88 o 
  -2   3   4       20.58       24.48      3.10 o 
  -1   3   4       17.60       34.60      5.59 o 
   0   3   4      414.88      553.33     14.09 o 
   1   3   4      397.72      476.08      6.48 o 
   2   3   4        2.66        8.06      3.28 o 
   3   3   4        4.60       14.53      2.52 o 
   4   3   4      161.14      178.99     12.21 o 
   5   3   4      145.65      167.73      5.92 o 
   6   3   4      234.23      253.63     15.98 o 
   7   3   4       30.63       41.07      5.13 o 
   8   3   4      232.46      228.40      7.62 o 
   9   3   4       24.30       31.11      8.95 o 
  10   3   4     1059.65      988.39     70.74 o 
  11   3   4       36.28       49.98      7.19 o 
  12   3   4       22.81       38.64      7.32 o 
  13   3   4       13.01       18.26      7.56 o 
  14   3   4        8.55       27.61      9.74 o 
 -13   4   4      107.82      132.59     13.49 o 
 -12   4   4       47.28       77.67     11.12 o 
 -11   4   4        0.65       -9.14      7.36 o 
 -10   4   4       61.56       68.25      9.98 o 
  -9   4   4        0.88      -11.34     11.61 o 
  -8   4   4      170.07      161.19      9.15 o 
  -7   4   4        2.61       -5.65      5.55 o 
  -6   4   4       14.42       34.62      5.41 o 
  -5   4   4      127.99      123.66      8.98 o 
  -4   4   4       47.66       54.73      4.73 o 
  -3   4   4      205.01      211.08     12.60 o 
  -2   4   4      130.17      112.93      5.35 o 
  -1   4   4      112.12      104.33      6.75 o 
   0   4   4      242.89      215.60      6.23 o 
   1   4   4      406.67      416.86      7.21 o 
   2   4   4      121.05      109.72      4.41 o 
   3   4   4      540.75      623.61     10.80 o 
   4   4   4      924.26      951.69     28.72 o 
   5   4   4      240.06      240.67      9.44 o 
   6   4   4      266.47      248.27     12.69 o 
   7   4   4      303.29      259.78     12.63 o 
   8   4   4        8.24        5.22      6.57 o 
   9   4   4       11.10       25.71      6.14 o 
  10   4   4        0.03       -7.54      5.97 o 
  11   4   4       65.55      116.32      8.89 o 
  12   4   4        5.72        3.39      7.58 o 
  13   4   4        4.38        6.12      8.16 o 
 -11   5   4        0.98       -1.30      9.22 o 
 -10   5   4      311.99      302.54     13.79 o 
  -9   5   4       60.33       62.21     10.57 o 
  -8   5   4      257.45      231.38     11.77 o 
  -7   5   4       10.78       14.16      7.57 o 
  -6   5   4       43.08       38.80      8.68 o 
  -5   5   4      461.12      453.17     13.91 o 
  -4   5   4       88.63       96.13      8.01 o 
  -3   5   4      592.60      519.68     13.90 o 
  -2   5   4       13.53       19.37      5.09 o 
  -1   5   4      468.76      441.16     17.05 o 
   0   5   4      446.12      439.81      9.56 o 
   1   5   4      735.92      697.81     16.73 o 
   2   5   4      302.64      311.83      8.84 o 
   3   5   4      766.31      688.64     12.79 o 
   4   5   4       27.56       31.85      6.73 o 
   5   5   4       48.96       64.82      8.78 o 
   6   5   4       26.33       28.02      8.27 o 
   7   5   4      299.88      279.55     14.87 o 
   8   5   4       24.76       49.71     16.24 o 
   9   5   4      218.25      194.25     14.18 o 
  10   5   4       91.74      116.07      9.21 o 
  11   5   4       13.24       45.97     15.20 o 
  -9   6   4       94.15      145.63     22.47 o 
  -8   6   4      193.94      188.54     12.47 o 
  -7   6   4      265.34      242.08     13.01 o 
  -6   6   4       35.93       59.45     10.66 o 
  -5   6   4       41.89       60.99     13.55 o 
  -4   6   4        4.65        3.92     11.32 o 
  -3   6   4       52.71       64.62     15.55 o 
  -2   6   4     1295.46     1234.50     45.58 o 
  -1   6   4      103.30      109.02      7.33 o 
   0   6   4      775.89      746.24     17.55 o 
   1   6   4      859.64      895.47     23.04 o 
   2   6   4      613.89      570.89     16.21 o 
   3   6   4        4.48       10.19      6.06 o 
   4   6   4      477.48      443.97     11.93 o 
   5   6   4       54.92       69.04      8.34 o 
   6   6   4      452.88      389.87     11.86 o 
   7   6   4      258.94      224.25     13.50 o 
   8   6   4       88.89      115.53      9.55 o 
   9   6   4      111.51      131.02     10.12 o 
  -4   7   4      189.12      190.64     25.10 o 
  -3   7   4      220.03      236.91     13.69 o 
   0   7   4        2.06       16.01     13.27 o 
   1   7   4      325.58      328.02     14.18 o 
   2   7   4       11.52       44.72     16.35 o 
   3   7   4      839.26      807.06     21.35 o 
   4   7   4       17.43       53.59     11.39 o 
 -16   1   5       15.10       61.30     15.21 o 
 -15   1   5      217.17      160.68     15.44 o 
 -14   1   5       54.43       84.64     18.07 o 
 -13   1   5        0.96       -5.29      6.81 o 
 -12   1   5       27.07       45.40      5.74 o 
 -11   1   5       11.35       24.06      4.56 o 
 -10   1   5      210.63      232.63     12.93 o 
  -9   1   5      262.86      272.75      7.43 o 
  -8   1   5      675.17      730.79     29.94 o 
  -7   1   5      772.80      724.25     34.18 o 
  -6   1   5       71.31       86.88      5.79 o 
  -5   1   5      144.68      176.91     10.66 o 
  -4   1   5       50.69       41.27      1.88 o 
  -3   1   5      210.11      214.71      4.70 o 
  -2   1   5     2623.83     2848.12     91.94 o 
  -1   1   5     1633.45     1849.34     42.11 o 
   0   1   5       52.45       45.59      1.95 o 
   1   1   5      551.55      511.09     16.71 o 
   2   1   5     5296.50     5119.19    224.52 o 
   3   1   5      138.99      116.10      7.97 o 
   4   1   5       22.09        5.81      1.27 o 
   5   1   5       64.51       80.82      4.62 o 
   6   1   5      319.26      390.51     15.91 o 
   7   1   5      852.07      906.65     43.20 o 
   8   1   5        0.00       -1.49      3.72 o 
   9   1   5      259.28      237.70      7.06 o 
  10   1   5        4.33        5.51      4.31 o 
  11   1   5        6.39       12.00      5.58 o 
  12   1   5        4.55       12.21      6.12 o 
  13   1   5        5.86        0.93      6.99 o 
  14   1   5      148.85      156.26     12.87 o 
  15   1   5       39.97       43.80     15.21 o 
 -15   2   5        0.77       -4.06      9.23 o 
 -14   2   5      322.41      333.96     13.75 o 
 -13   2   5       37.10       54.56      9.44 o 
 -12   2   5      317.80      330.23     12.19 o 
 -11   2   5      111.77      139.11     18.93 o 
 -10   2   5     1478.61     1548.97     52.27 o 
  -9   2   5     1043.51     1068.59     35.33 o 
  -8   2   5      474.46      488.40     12.50 o 
  -7   2   5     1747.57     1695.18     57.97 o 
  -6   2   5      117.15       93.40      4.24 o 
  -5   2   5     1548.55     1514.89     54.24 o 
  -4   2   5        0.51        2.27      1.77 o 
  -3   2   5       93.55       89.36      3.74 o 
  -2   2   5      308.85      310.03     17.90 o 
  -1   2   5      782.66      762.24     21.58 o 
   0   2   5       61.83      107.53      3.91 o 
   1   2   5      134.95       92.77      3.29 o 
   2   2   5      123.87      162.14      6.94 o 
   3   2   5     2666.60     2692.50     89.37 o 
   4   2   5     5519.05     5832.53    171.84 o 
   5   2   5      996.70      960.68     82.07 o 
   6   2   5      130.92      108.50      5.25 o 
   7   2   5       86.69       77.68      5.07 o 
   8   2   5      212.32      189.79      6.42 o 
   9   2   5      279.81      284.79      8.10 o 
  10   2   5      340.99      366.42     33.19 o 
  11   2   5       46.15       66.97      9.10 o 
  12   2   5      108.80      115.48     13.12 o 
  13   2   5       72.97       99.81     11.32 o 
  14   2   5        2.52       -3.47      8.37 o 
  15   2   5        0.01        8.43      9.82 o 
 -14   3   5       18.25       19.89     14.12 o 
 -13   3   5      192.32      205.93     11.49 o 
 -12   3   5      202.08      201.67     14.75 o 
 -11   3   5      776.74      754.22     44.20 o 
 -10   3   5      303.14      286.29     11.42 o 
  -9   3   5      785.77      790.78     17.06 o 
  -8   3   5      784.05      786.46     18.70 o 
  -7   3   5      557.41      554.66     25.47 o 
  -6   3   5     1198.96     1135.11     63.82 o 
  -5   3   5      118.99      111.12      4.10 o 
  -4   3   5     1431.52     1338.06     99.80 o 
  -3   3   5      376.02      411.92     16.15 o 
  -2   3   5      554.86      487.18     17.30 o 
  -1   3   5        0.65       12.79      2.35 o 
   0   3   5      121.12      111.68      3.88 o 
   1   3   5     1811.72     1833.12     43.73 o 
   2   3   5     1583.44     1532.42     53.67 o 
   3   3   5      164.73      133.99      9.24 o 
   4   3   5      723.91      700.11     10.47 o 
   5   3   5      143.30      102.99      4.33 o 
   6   3   5      637.03      684.54     27.78 o 
   7   3   5     1048.54     1007.45     14.18 o 
   8   3   5      778.49      712.08     54.86 o 
   9   3   5      130.03      132.39      6.66 o 
  10   3   5       58.31       87.51     10.45 o 
  11   3   5       41.11       47.97      7.30 o 
  12   3   5      172.73      155.06     10.29 o 
  13   3   5      126.74      157.08     15.08 o 
  14   3   5       81.00      106.64     12.77 o 
 -13   4   5        7.25       11.97      9.35 o 
 -12   4   5       38.94       57.14     11.04 o 
 -11   4   5      433.10      388.66     14.43 o 
 -10   4   5       15.05        1.75      6.96 o 
  -9   4   5      239.37      220.67     10.80 o 
  -8   4   5      618.68      635.01     16.13 o 
  -7   4   5      201.35      195.08      9.58 o 
  -6   4   5     2128.55     1853.58    110.67 o 
  -5   4   5      177.10      174.73      6.65 o 
  -4   4   5      456.53      470.51     39.60 o 
  -3   4   5      167.60      140.61      7.67 o 
  -2   4   5      107.77      101.15      8.04 o 
  -1   4   5     1763.17     1691.58     35.01 o 
   0   4   5      111.10       98.31      4.22 o 
   1   4   5     1268.30     1258.85     29.03 o 
   2   4   5      282.92      241.86      7.00 o 
   3   4   5      267.92      267.32     10.02 o 
   4   4   5      385.03      337.98     15.79 o 
   5   4   5     1522.50     1437.86     61.12 o 
   6   4   5      107.38      104.77      4.90 o 
   7   4   5      418.66      413.91     19.81 o 
   8   4   5        2.12       -5.87      7.40 o 
   9   4   5       22.49       21.40     11.62 o 
  10   4   5      136.94      162.49      8.48 o 
  11   4   5        9.89       -0.95      6.70 o 
  12   4   5      434.42      441.52     41.15 o 
  13   4   5       48.89       70.36     10.14 o 
 -11   5   5       77.22      122.30     30.14 o 
 -10   5   5       85.03      118.46     22.13 o 
  -9   5   5      190.67      205.54     11.75 o 
  -8   5   5       79.93      127.98     12.29 o 
  -7   5   5       15.56       57.30      9.48 o 
  -6   5   5       11.40       11.24      7.28 o 
  -5   5   5      181.99      206.14     14.24 o 
  -4   5   5      118.32      118.87      8.23 o 
  -3   5   5      254.40      245.28     12.87 o 
  -2   5   5        9.43       20.07      5.02 o 
  -1   5   5       77.49       90.75      5.83 o 
   0   5   5      700.27      668.71     36.08 o 
   1   5   5      772.35      771.54     51.06 o 
   2   5   5      783.69      768.34     20.37 o 
   3   5   5        2.25        2.92      4.69 o 
   4   5   5     1034.42      998.87     15.58 o 
   5   5   5       97.60      101.50      6.42 o 
   6   5   5      101.84      105.02      7.06 o 
   7   5   5        2.67        4.08      5.61 o 
   8   5   5       21.11        6.32      6.10 o 
   9   5   5      147.95      159.43     15.21 o 
  10   5   5        4.81       17.24      7.60 o 
  11   5   5       72.99       99.79     10.32 o 
  -9   6   5        0.87        4.64     10.38 o 
  -8   6   5       14.25       22.39     10.52 o 
  -7   6   5        6.09        3.79      9.08 o 
  -6   6   5       14.68       33.87     13.55 o 
  -5   6   5        0.02        7.61      8.85 o 
  -4   6   5        0.22       -2.98     11.44 o 
  -3   6   5      133.12      120.46     18.64 o 
  -2   6   5       44.24       52.75      9.48 o 
  -1   6   5       34.56       46.63      7.13 o 
   0   6   5       29.84       51.71     14.92 o 
   1   6   5       35.64       58.90      9.31 o 
   2   6   5      143.25      140.51     13.27 o 
   3   6   5       72.53       59.08     19.21 o 
   4   6   5       27.08       46.80      9.77 o 
   5   6   5       15.67       26.75      7.04 o 
   6   6   5       19.91       24.31      7.30 o 
   7   6   5      132.56      136.27      9.85 o 
   8   6   5       29.04       57.99     19.09 o 
  -1   7   5        0.10       29.16     13.27 o 
   0   7   5        2.93        0.46     13.04 o 
   1   7   5      107.99      135.97     12.02 o 
   2   7   5       47.53       87.17     12.20 o 
   3   7   5       35.98       60.16     18.53 o 
 -13   0   6      719.57      717.94     19.56 o 
 -12   0   6      404.51      368.52     11.46 o 
 -11   0   6        2.00       11.01      5.08 o 
 -10   0   6      368.64      316.72     16.18 o 
  -9   0   6       62.21       61.16      5.21 o 
  -8   0   6      614.75      679.91     25.33 o 
  -7   0   6      647.62      734.78     11.72 o 
  -6   0   6     4072.51     4238.14    444.26 o 
  -5   0   6      271.27      265.91     17.61 o 
  -4   0   6     2635.96     2379.30    132.49 o 
  -3   0   6     2149.67     2397.45     15.84 o 
  -2   0   6      119.99      205.05      5.66 o 
  -1   0   6      426.29      474.05      7.88 o 
   0   0   6       11.14       60.98      2.55 o 
   1   0   6     3935.75     3384.30     99.62 o 
   2   0   6        5.37       31.94      2.43 o 
   3   0   6     2153.33     2073.94    158.77 o 
   4   0   6      158.68      185.12     11.90 o 
   5   0   6      454.30      404.85     14.26 o 
   6   0   6     2803.20     2880.13    186.06 o 
   7   0   6       12.86       41.94      3.06 o 
   8   0   6      187.10      164.07      5.83 o 
   9   0   6       35.41       46.83     13.44 o 
  10   0   6     1318.69     1239.05     28.59 o 
  11   0   6     1379.18     1213.66     29.85 o 
  12   0   6     1241.19     1086.71     29.74 o 
  13   0   6        5.95        1.94      8.92 o 
  14   0   6      765.07      751.39     27.33 o 
  15   0   6      168.85      144.67     14.98 o 
 -15   1   6        0.07       30.81     21.84 o 
 -14   1   6      177.66      180.93     11.84 o 
 -13   1   6        1.05       13.42      7.25 o 
 -12   1   6      246.53      257.71     10.62 o 
 -11   1   6      301.64      282.94     12.99 o 
 -10   1   6       83.22      103.10      7.33 o 
  -9   1   6      700.18      686.86     20.87 o 
  -8   1   6       75.35       85.83      4.21 o 
  -7   1   6     1158.32     1027.77     31.85 o 
  -6   1   6     1153.81     1250.91     14.11 o 
  -5   1   6      969.04      984.19     47.83 o 
  -4   1   6      172.89      210.94      8.86 o 
  -3   1   6      484.60      441.51     28.37 o 
  -2   1   6        3.77        4.82      2.01 o 
  -1   1   6      434.52      451.94      8.69 o 
   0   1   6      583.65      621.02     19.54 o 
   1   1   6      997.86     1111.70     37.14 o 
   2   1   6     2141.67     2093.64     71.22 o 
   3   1   6       53.76       45.89      2.61 o 
   4   1   6       12.31       37.37      2.22 o 
   5   1   6      334.38      298.52     12.77 o 
   6   1   6      808.32      751.40     27.05 o 
   7   1   6      637.92      655.57     34.87 o 
   8   1   6      266.27      267.65      5.87 o 
   9   1   6        0.56        0.55      2.87 o 
  10   1   6       15.58       16.88      4.76 o 
  11   1   6      730.02      597.24     15.24 o 
  12   1   6       80.45       83.40      8.92 o 
  13   1   6      566.56      487.39     19.21 o 
  14   1   6      374.48      360.61     15.38 o 
  15   1   6      119.40      152.35     14.07 o 
 -15   2   6      104.69      145.40     12.25 o 
 -14   2   6        0.77        7.04      8.57 o 
 -13   2   6        3.17       15.08      8.02 o 
 -12   2   6        0.74       -4.25      6.38 o 
 -11   2   6       17.54       35.76      8.52 o 
 -10   2   6       40.38       54.21      7.04 o 
  -9   2   6      425.21      406.01      9.14 o 
  -8   2   6      212.39      218.80      7.88 o 
  -7   2   6      191.81      216.11     12.96 o 
  -6   2   6       52.42       49.56      3.39 o 
  -5   2   6      142.34      153.20      3.76 o 
  -4   2   6        3.98        6.89      2.60 o 
  -3   2   6        5.68        8.27      2.65 o 
  -2   2   6       10.81       11.27      2.55 o 
  -1   2   6       87.25       92.60      2.61 o 
   0   2   6      233.13      268.41     10.28 o 
   1   2   6      710.01      886.07     16.52 o 
   2   2   6      651.51      703.52     14.86 o 
   3   2   6      867.01      850.19     23.15 o 
   4   2   6     1389.82     1558.96     33.55 o 
   5   2   6      196.00      216.86      5.22 o 
   6   2   6       56.19       60.84      3.54 o 
   7   2   6        0.33        1.19      2.74 o 
   8   2   6       69.04       67.65      4.71 o 
   9   2   6        0.05       -0.73      4.05 o 
  10   2   6       40.98       35.11      5.79 o 
  11   2   6       78.02       95.66      6.62 o 
  12   2   6       11.93       12.05      7.03 o 
  13   2   6        0.50       -3.38      7.65 o 
  14   2   6       19.52       18.02      9.18 o 
  15   2   6        0.11        3.83      9.14 o 
 -14   3   6       57.03       94.41     21.84 o 
 -13   3   6       37.70       44.52      9.37 o 
 -12   3   6       41.33       62.23      9.81 o 
 -11   3   6      203.52      205.40     15.73 o 
 -10   3   6       99.04      116.90      8.27 o 
  -9   3   6       36.58       39.50     14.81 o 
  -8   3   6      260.93      238.77     11.14 o 
  -7   3   6      338.20      354.78      8.73 o 
  -6   3   6       41.56       46.37      4.13 o 
  -5   3   6       16.01       23.11      3.54 o 
  -4   3   6       68.51       70.78      4.25 o 
  -3   3   6       40.91       72.12      4.65 o 
  -2   3   6     1456.36     1559.00     33.56 o 
  -1   3   6      196.21      222.17      4.66 o 
   0   3   6       37.63       57.45      3.15 o 
   1   3   6      882.55      859.26      8.77 o 
   2   3   6      231.92      245.66      9.30 o 
   3   3   6      287.54      322.18     11.00 o 
   4   3   6        5.59       10.13      2.97 o 
   5   3   6        3.23        3.39      2.90 o 
   6   3   6      139.83      139.92      5.17 o 
   7   3   6       31.06       35.99      4.54 o 
   8   3   6       36.81       48.43      6.67 o 
   9   3   6        9.02       -3.17      7.32 o 
  10   3   6        2.08        6.89      5.38 o 
  11   3   6        8.62        7.23      6.12 o 
  12   3   6        3.41        3.17      8.50 o 
  13   3   6       20.18       35.18      8.33 o 
  14   3   6       31.62       52.63     13.78 o 
 -13   4   6        7.59       14.33     10.11 o 
 -12   4   6       37.03       72.69     11.20 o 
 -11   4   6        0.05       -7.36      7.54 o 
 -10   4   6      155.60      141.13     15.84 o 
  -9   4   6       28.51       30.76      8.18 o 
  -8   4   6       63.43       73.59      9.17 o 
  -7   4   6       69.70       85.47      9.38 o 
  -6   4   6       61.86       67.28      6.25 o 
  -5   4   6       37.67       44.21      4.65 o 
  -4   4   6      939.89      893.63     29.85 o 
  -3   4   6      237.41      232.93      7.09 o 
  -2   4   6     1140.43     1116.06     21.99 o 
  -1   4   6      424.18      402.43      8.66 o 
   0   4   6      338.54      352.85     11.44 o 
   1   4   6     1092.15     1049.21     12.07 o 
   2   4   6        4.81       16.36      3.49 o 
   3   4   6        0.24       -2.59      3.93 o 
   4   4   6        5.22        8.58      4.10 o 
   5   4   6       44.25       59.52      6.15 o 
   6   4   6       44.68       40.65      4.86 o 
   7   4   6       15.89       24.43      4.95 o 
   8   4   6       27.26       52.29      5.84 o 
   9   4   6      256.95      246.80      8.32 o 
  10   4   6       34.74       60.87      6.99 o 
  11   4   6       83.95      118.16      8.08 o 
  12   4   6        2.11       -1.26      7.67 o 
  13   4   6        5.15        3.98      7.13 o 
 -11   5   6      175.81      216.53     12.84 o 
 -10   5   6       78.44      105.76     12.19 o 
  -9   5   6       80.96      111.68     10.43 o 
  -8   5   6       93.03      102.55     11.52 o 
  -7   5   6      455.45      448.92     46.32 o 
  -6   5   6      220.30      195.29     20.01 o 
  -5   5   6      525.54      450.86     27.34 o 
  -4   5   6        0.98       18.64      6.97 o 
  -3   5   6      481.66      474.89     10.59 o 
  -2   5   6      253.18      221.80     11.77 o 
  -1   5   6      158.29      156.88      7.00 o 
   0   5   6        3.80        3.18      4.86 o 
   1   5   6      314.56      300.28     11.24 o 
   2   5   6      191.72      170.89      9.28 o 
   3   5   6      171.38      165.42      7.29 o 
   4   5   6      290.50      262.55      8.72 o 
   5   5   6        0.01        5.46      5.07 o 
   6   5   6       80.99       96.40      8.47 o 
   7   5   6        3.99       13.61      5.96 o 
   8   5   6      406.37      390.46     29.14 o 
   9   5   6       26.20       23.09      6.90 o 
  10   5   6       58.36      104.44      8.70 o 
  11   5   6       68.65       87.02      8.95 o 
  -8   6   6      684.71      662.04     19.92 o 
  -7   6   6        0.81        9.04     14.18 o 
  -6   6   6      161.93      198.11     12.04 o 
  -5   6   6       79.20       79.57     11.12 o 
  -4   6   6      157.45      157.14     15.78 o 
  -3   6   6       62.04       68.06     10.05 o 
  -2   6   6      165.65      159.87     10.63 o 
  -1   6   6        3.57       16.91      7.52 o 
   0   6   6      172.85      160.04      9.74 o 
   1   6   6        7.72       14.65     12.87 o 
   2   6   6      203.81      215.64     11.43 o 
   3   6   6      221.32      220.65     16.07 o 
   4   6   6      111.86      124.95     10.26 o 
   5   6   6      643.80      652.64     18.68 o 
   6   6   6        8.08        7.64      9.02 o 
   7   6   6       81.27       96.86      9.83 o 
   8   6   6        5.76        7.63      7.70 o 
  -1   7   6       44.40       68.96     15.78 o 
   0   7   6      179.97      160.23     16.47 o 
   1   7   6       98.86      122.02     13.34 o 
   2   7   6      122.05      145.29     14.59 o 
 -15   1   7      124.19      136.67     16.93 o 
 -14   1   7       15.70       34.88      9.17 o 
 -13   1   7      145.75      152.75     30.76 o 
 -12   1   7        0.90        7.85      5.49 o 
 -11   1   7       15.78       26.22      5.19 o 
 -10   1   7      140.77      137.78      6.16 o 
  -9   1   7       28.00       44.20      7.83 o 
  -8   1   7       68.69       79.08      5.61 o 
  -7   1   7       90.31       93.43      7.05 o 
  -6   1   7       50.53       78.08      5.02 o 
  -5   1   7       17.91       16.22      2.16 o 
  -4   1   7      960.92      950.75     46.31 o 
  -3   1   7      954.00     1111.02     35.14 o 
  -2   1   7      289.44      310.16      8.79 o 
  -1   1   7      438.24      466.71      9.27 o 
   0   1   7      441.52      474.97      5.25 o 
   1   1   7       26.20       15.51      1.64 o 
   2   1   7     1316.77     1439.78     49.37 o 
   3   1   7      331.16      279.38     13.85 o 
   4   1   7     2505.43     2741.85    143.40 o 
   5   1   7      510.82      532.40     34.39 o 
   6   1   7      421.92      428.30     16.18 o 
   7   1   7        7.11       16.90      3.09 o 
   8   1   7       43.05       69.74      3.47 o 
   9   1   7       45.25       49.62      5.31 o 
  10   1   7        0.16        1.03      5.79 o 
  11   1   7      145.62      141.47      8.37 o 
  12   1   7        0.04        0.79      6.67 o 
  13   1   7        0.17        1.41      7.40 o 
  14   1   7      556.98      488.15     16.29 o 
  15   1   7       28.28       43.52      9.99 o 
 -15   2   7        1.30       19.51     19.73 o 
 -14   2   7       29.32       53.49     10.84 o 
 -13   2   7      174.60      193.54     10.99 o 
 -12   2   7      240.69      230.79     10.95 o 
 -11   2   7       21.33       49.61      7.83 o 
 -10   2   7      254.13      226.56      7.65 o 
  -9   2   7      325.28      335.84     16.78 o 
  -8   2   7      729.04      669.12     45.89 o 
  -7   2   7      438.63      412.62     20.35 o 
  -6   2   7      445.95      430.77     12.00 o 
  -5   2   7      249.54      238.40      5.46 o 
  -4   2   7      224.05      208.64     11.22 o 
  -3   2   7        0.03       -2.97      2.49 o 
  -2   2   7       47.40      105.03      4.29 o 
  -1   2   7       36.52       50.88      3.34 o 
   0   2   7      158.49      150.27      5.18 o 
   1   2   7       96.98      111.22      3.37 o 
   2   2   7     2325.60     2398.91     34.35 o 
   3   2   7       58.98       87.84      2.90 o 
   4   2   7     1443.47     1361.24     38.18 o 
   5   2   7     1332.19     1303.51     38.83 o 
   6   2   7      167.16      137.67      6.66 o 
   7   2   7      383.41      364.14     15.05 o 
   8   2   7      149.61      137.95      9.32 o 
   9   2   7      619.51      585.83     15.07 o 
  10   2   7      179.62      159.32     10.24 o 
  11   2   7      278.69      252.38      7.42 o 
  12   2   7       63.26       63.05     17.33 o 
  13   2   7       43.85       78.53     10.87 o 
  14   2   7      221.42      176.81     11.13 o 
 -14   3   7       13.62       33.64     10.32 o 
 -13   3   7      128.90      128.96     11.05 o 
 -12   3   7       39.03       71.39      9.97 o 
 -11   3   7      169.89      165.29      9.96 o 
 -10   3   7      343.36      353.03     12.63 o 
  -9   3   7       98.14      117.67      6.76 o 
  -8   3   7      283.84      303.45      8.85 o 
  -7   3   7       34.20       54.51      5.11 o 
  -6   3   7      162.44      180.51     14.37 o 
  -5   3   7       14.18       14.34      3.16 o 
  -4   3   7       57.58       78.00      4.91 o 
  -3   3   7       10.41        3.07      3.17 o 
  -2   3   7      147.65      169.40      8.05 o 
  -1   3   7      492.36      463.75     12.24 o 
   0   3   7      101.37      100.15      4.87 o 
   1   3   7      526.38      499.67      9.82 o 
   2   3   7      330.09      282.58      8.40 o 
   3   3   7      920.92      858.73     12.83 o 
   4   3   7        6.47        2.55      2.58 o 
   5   3   7     1245.81     1174.12     39.95 o 
   6   3   7      198.22      180.24      6.40 o 
   7   3   7        1.50        6.96      3.70 o 
   8   3   7      648.99      646.46     21.23 o 
   9   3   7       21.55       13.53      4.94 o 
  10   3   7      408.75      389.83     13.81 o 
  11   3   7       80.62       98.47      7.28 o 
  12   3   7      307.52      299.34     12.17 o 
  13   3   7       62.74       95.76      9.33 o 
  14   3   7      314.90      321.17     34.42 o 
 -12   4   7       23.37       21.50     11.67 o 
 -11   4   7       77.91      110.18     11.84 o 
 -10   4   7       87.71       87.74     10.71 o 
  -9   4   7        1.64        6.76      7.11 o 
  -8   4   7       17.37       17.28      7.36 o 
  -7   4   7      343.06      363.48      9.99 o 
  -6   4   7       44.79       48.35     10.07 o 
  -5   4   7        0.46        6.16      5.10 o 
  -4   4   7       31.05       39.40      5.16 o 
  -3   4   7        0.16        1.34      4.74 o 
  -2   4   7      113.05      108.78      8.63 o 
  -1   4   7       55.33       47.80      5.35 o 
   0   4   7      426.03      385.64     11.97 o 
   1   4   7      594.62      507.35      9.79 o 
   2   4   7      339.23      340.43     11.55 o 
   3   4   7      916.45      825.43     12.65 o 
   4   4   7       29.10       35.88      6.05 o 
   5   4   7      104.09       82.93      5.57 o 
   6   4   7      113.49      127.65      5.62 o 
   7   4   7       13.41       18.01      4.73 o 
   8   4   7        3.51       -1.84      4.42 o 
   9   4   7       15.06       22.23      5.43 o 
  10   4   7        1.19       11.11      5.31 o 
  11   4   7      387.89      323.69     12.14 o 
  12   4   7       50.43       67.99      9.24 o 
 -11   5   7        0.95       -3.04      9.41 o 
 -10   5   7       15.77        2.94      9.33 o 
  -9   5   7       50.52       40.29     10.21 o 
  -8   5   7       47.96       51.75     21.90 o 
  -7   5   7        0.88       -0.93      7.64 o 
  -6   5   7      110.32      130.18     10.29 o 
  -5   5   7      111.38      119.02      7.04 o 
  -4   5   7        1.17       13.75      7.34 o 
  -3   5   7       11.80       14.46      5.46 o 
  -2   5   7       42.08       39.32      6.23 o 
  -1   5   7        0.57        2.13      6.02 o 
   0   5   7      715.23      629.52     58.16 o 
   1   5   7      157.74      145.25      9.38 o 
   2   5   7      264.14      235.35     11.89 o 
   3   5   7       11.72       16.10      8.01 o 
   4   5   7        5.66        7.52      6.79 o 
   5   5   7       27.14       51.58     13.56 o 
   6   5   7       10.97       15.39      6.92 o 
   7   5   7       45.29       62.70      7.69 o 
   8   5   7      109.44      124.42      8.49 o 
   9   5   7        7.48       32.97      7.85 o 
  10   5   7        9.88       24.72      9.26 o 
  -8   6   7       36.67       26.74     17.04 o 
  -7   6   7       56.06       67.38     11.81 o 
  -6   6   7       34.97       32.29     10.63 o 
  -5   6   7       34.16       46.32     10.28 o 
  -4   6   7       71.45       99.73     17.73 o 
  -3   6   7        4.61       15.24      9.12 o 
  -2   6   7       86.96      100.59     10.05 o 
  -1   6   7       67.76       60.06      9.74 o 
   0   6   7      156.75      143.39      9.95 o 
   1   6   7        1.24        5.36      9.15 o 
   2   6   7       20.07       21.16      9.55 o 
   3   6   7      204.82      183.88     23.04 o 
   4   6   7       46.95       61.76     10.84 o 
   5   6   7       18.88       18.60      9.95 o 
   6   6   7       12.82       24.85      9.98 o 
   7   6   7        2.25        4.69     18.98 o 
   8   6   7        0.10      -12.44      9.98 o 
   0   7   7       17.42       19.67     13.61 o 
 -14   0   8       15.02       26.76     13.15 o 
 -13   0   8      490.66      418.47     19.79 o 
 -12   0   8      328.07      353.39     17.50 o 
 -11   0   8        0.26       -6.86      7.09 o 
 -10   0   8       38.75       43.12      9.38 o 
  -9   0   8      195.90      161.84      7.23 o 
  -8   0   8      443.40      430.49     11.27 o 
  -7   0   8     1172.99     1071.72     24.59 o 
  -6   0   8      401.34      476.32      9.19 o 
  -5   0   8       40.74       77.25      6.23 o 
  -4   0   8      193.72      191.76      8.06 o 
  -3   0   8      716.05      972.50     34.71 o 
  -2   0   8     1635.97     1787.34     96.30 o 
  -1   0   8     3039.30     3251.15     43.06 o 
   0   0   8     1232.13     1521.10     28.03 o 
   1   0   8      891.99      988.17     54.74 o 
   2   0   8     5146.83     5616.88    492.84 o 
   3   0   8        1.04       -0.66      2.94 o 
   4   0   8     2893.52     2778.50     87.14 o 
   5   0   8       41.51       53.21      3.68 o 
   6   0   8     3574.44     3598.01    286.99 o 
   7   0   8       79.12       80.89      4.17 o 
   8   0   8     3995.49     3764.17    185.39 o 
   9   0   8       58.40       66.56     10.75 o 
  10   0   8      480.67      444.66     18.41 o 
  11   0   8      170.78      133.12     11.89 o 
  12   0   8      617.40      558.11     22.53 o 
  13   0   8      877.42      838.42     28.71 o 
  14   0   8        3.60       15.90     12.92 o 
  15   0   8       89.92      100.19     18.76 o 
 -15   1   8       73.69      137.47     16.81 o 
 -14   1   8       46.62       58.44     15.21 o 
 -13   1   8       71.42      121.23     16.58 o 
 -12   1   8       50.55       51.70      7.90 o 
 -11   1   8      105.49      108.53      6.18 o 
 -10   1   8      582.54      547.18     10.92 o 
  -9   1   8       75.49       99.45      5.35 o 
  -8   1   8       85.57      119.46      5.41 o 
  -7   1   8       38.60       60.17      4.61 o 
  -6   1   8      356.09      313.79      7.11 o 
  -5   1   8      474.86      469.41     13.89 o 
  -4   1   8     2852.84     2769.19    112.83 o 
  -3   1   8       12.72       25.06      3.10 o 
  -2   1   8       14.97       10.25      2.62 o 
  -1   1   8     2085.66     2190.79     59.60 o 
   0   1   8      798.07      967.09     21.97 o 
   1   1   8     4973.15     5284.12    108.58 o 
   2   1   8       61.01       81.81      3.34 o 
   3   1   8     2189.29     2341.98    138.79 o 
   4   1   8      356.00      330.71     11.29 o 
   5   1   8     3740.21     3590.39    124.64 o 
   6   1   8       79.82       79.46      3.29 o 
   7   1   8     1105.04     1103.31     28.76 o 
   8   1   8        0.07        2.59      3.06 o 
   9   1   8      943.75      949.54     30.41 o 
  10   1   8      136.76      126.10      7.62 o 
  11   1   8      497.09      469.05     23.33 o 
  12   1   8      160.04      131.82      8.83 o 
  13   1   8      348.40      311.33     24.42 o 
  14   1   8      587.86      487.56     16.66 o 
  15   1   8       74.42      112.60     13.18 o 
 -14   2   8        1.49        9.13     10.01 o 
 -13   2   8        0.01       12.47      8.39 o 
 -12   2   8        7.62        5.25     10.81 o 
 -11   2   8      167.12      186.46      7.67 o 
 -10   2   8      171.15      158.70      8.24 o 
  -9   2   8      143.66      132.70      6.41 o 
  -8   2   8      226.34      222.89      9.71 o 
  -7   2   8     1637.69     1443.39     65.81 o 
  -6   2   8       93.80       83.48      5.66 o 
  -5   2   8       20.81       13.18      2.96 o 
  -4   2   8        3.23        0.99      2.98 o 
  -3   2   8      130.61      142.74      5.17 o 
  -2   2   8     1381.54     1471.55     62.35 o 
  -1   2   8      212.43      275.98      6.49 o 
   0   2   8      282.99      314.94     10.35 o 
   1   2   8      262.49      305.41      7.96 o 
   2   2   8     3742.72     4026.20     84.32 o 
   3   2   8      822.69      912.58     27.82 o 
   4   2   8     1621.77     1807.55     48.08 o 
   5   2   8       31.69       44.81      3.95 o 
   6   2   8      365.22      379.84     13.39 o 
   7   2   8       79.39      109.95      4.17 o 
   8   2   8      127.93      122.32      4.50 o 
   9   2   8        4.97       -2.62      3.24 o 
  10   2   8      229.51      202.88      6.65 o 
  11   2   8      269.06      253.35     11.57 o 
  12   2   8      155.40      131.33      8.94 o 
  13   2   8       66.70       85.32     11.08 o 
  14   2   8      199.90      169.13     11.28 o 
 -13   3   8        7.65       14.77      9.49 o 
 -12   3   8        9.95       21.45      8.60 o 
 -11   3   8       39.60       36.03     19.56 o 
 -10   3   8       95.93       87.33      9.70 o 
  -9   3   8      526.29      466.99     21.76 o 
  -8   3   8      112.07       99.78      7.05 o 
  -7   3   8     1161.73     1080.67     59.33 o 
  -6   3   8       16.33       26.53      3.97 o 
  -5   3   8      240.37      222.54     10.30 o 
  -4   3   8       53.05       70.51      6.29 o 
  -3   3   8        1.78        3.14      3.23 o 
  -2   3   8      292.31      340.44      7.82 o 
  -1   3   8       25.15       55.92      4.81 o 
   0   3   8      217.79      209.58      6.27 o 
   1   3   8       46.87       74.25      3.54 o 
   2   3   8      132.88      131.56      5.47 o 
   3   3   8      333.30      362.94     11.82 o 
   4   3   8       30.21       48.06      6.37 o 
   5   3   8     1098.71     1092.30     33.61 o 
   6   3   8     1181.25     1207.80     21.46 o 
   7   3   8      103.75      121.31      6.07 o 
   8   3   8        8.10       12.30      4.35 o 
   9   3   8        9.51       10.52      4.63 o 
  10   3   8       15.78       10.06      4.99 o 
  11   3   8      124.38      115.46      6.30 o 
  12   3   8       53.65       59.84      6.99 o 
  13   3   8       29.68       38.26     10.91 o 
 -12   4   8       92.42       96.85     19.50 o 
 -11   4   8        0.91        2.83      8.53 o 
 -10   4   8      112.37      107.31     10.18 o 
  -9   4   8       39.50       74.32      9.88 o 
  -8   4   8       27.95       23.84     10.24 o 
  -7   4   8       97.63      117.70      6.81 o 
  -6   4   8      837.77      756.03     22.63 o 
  -5   4   8      320.69      312.23     14.69 o 
  -4   4   8      295.56      281.90     25.50 o 
  -3   4   8        0.05        0.90      5.23 o 
  -2   4   8       90.17       93.60      7.67 o 
  -1   4   8      165.95      176.78      6.77 o 
   0   4   8      307.18      299.39      8.11 o 
   1   4   8        3.34        0.77      4.23 o 
   2   4   8        0.21        1.19      5.49 o 
   3   4   8      636.57      611.98     20.24 o 
   4   4   8       33.46       43.95      7.42 o 
   5   4   8        7.24       10.01      4.20 o 
   6   4   8        4.24       -1.00      4.10 o 
   7   4   8      165.96      170.26      8.67 o 
   8   4   8       19.17       16.65      5.18 o 
   9   4   8       27.17       44.52      6.23 o 
  10   4   8       30.85       43.14     12.18 o 
  11   4   8       18.70       15.27      9.39 o 
  12   4   8       64.46       98.58      8.93 o 
 -10   5   8      240.07      243.45     22.47 o 
  -9   5   8      196.77      181.65     11.67 o 
  -8   5   8      462.54      455.89     17.10 o 
  -7   5   8        0.63        5.87      7.82 o 
  -6   5   8       33.81       49.05      9.22 o 
  -5   5   8       55.99       92.69     26.93 o 
  -4   5   8      268.23      271.17     13.61 o 
  -3   5   8       80.16       91.99      6.50 o 
  -2   5   8       73.49       95.66      7.14 o 
  -1   5   8        6.24       24.81      5.78 o 
   0   5   8       76.91       93.40     13.15 o 
   1   5   8       21.01       27.27      7.35 o 
   2   5   8      249.78      228.69     18.81 o 
   3   5   8      653.89      611.62     19.96 o 
   4   5   8       43.74       74.37     13.44 o 
   5   5   8      255.16      265.20     20.99 o 
   6   5   8       53.41       95.75      8.70 o 
   7   5   8      137.29      144.57     16.01 o 
   8   5   8       24.13       37.61      7.42 o 
   9   5   8      180.80      175.17      9.31 o 
  10   5   8        9.43       30.23      7.15 o 
  -7   6   8      428.93      390.30     15.89 o 
  -6   6   8        0.27       -9.12      9.07 o 
  -5   6   8      173.58      184.25     17.73 o 
  -4   6   8        5.19       19.59      9.86 o 
  -3   6   8      290.84      289.02     12.99 o 
  -2   6   8       99.61      123.84     11.36 o 
  -1   6   8      122.11      141.39     30.36 o 
   0   6   8       22.59       40.67     13.15 o 
   1   6   8       11.80       25.00      8.80 o 
   2   6   8       48.46       81.45     11.23 o 
   3   6   8        0.04       -0.98     11.67 o 
   4   6   8      349.15      348.10     14.88 o 
   5   6   8       27.27       17.41      9.78 o 
   6   6   8      461.75      453.56     56.84 o 
   7   6   8       24.88       52.25      9.46 o 
 -15   1   9      176.53      211.12     17.73 o 
 -14   1   9       16.74       24.36     14.07 o 
 -13   1   9      127.23      136.34     10.02 o 
 -12   1   9       43.81       59.44      8.89 o 
 -11   1   9      141.74      155.12      9.08 o 
 -10   1   9       41.19       68.28      6.31 o 
  -9   1   9      878.97      825.39     12.91 o 
  -8   1   9       63.04       79.32      5.18 o 
  -7   1   9      367.39      375.90     16.12 o 
  -6   1   9      396.54      388.68     14.60 o 
  -5   1   9       82.60      100.77      7.31 o 
  -4   1   9       23.65       25.36      3.65 o 
  -3   1   9      602.79      571.52     26.43 o 
  -2   1   9      101.15      117.44      6.36 o 
  -1   1   9      642.82      713.93     20.64 o 
   0   1   9      271.80      336.33      9.95 o 
   1   1   9        1.18        1.12      1.58 o 
   2   1   9     1272.98     1341.25     59.41 o 
   3   1   9       80.05       89.79      3.35 o 
   4   1   9      614.19      511.61     22.14 o 
   5   1   9       74.73       75.99      3.95 o 
   6   1   9      109.61      105.38      3.87 o 
   7   1   9       17.89       13.74      3.37 o 
   8   1   9       94.86       86.64      4.39 o 
   9   1   9        3.58       -1.50      3.53 o 
  10   1   9      222.03      191.95     16.80 o 
  11   1   9       33.88       36.17      7.75 o 
  12   1   9      140.69      125.46      9.21 o 
  13   1   9        1.15        9.10      8.29 o 
  14   1   9       93.89      133.65     15.04 o 
 -14   2   9      114.47      145.02     17.84 o 
 -13   2   9        0.52       -2.89     13.84 o 
 -12   2   9       10.80        5.12      7.25 o 
 -11   2   9       61.78       91.87      6.67 o 
 -10   2   9       45.60       57.93      6.59 o 
  -9   2   9     1144.78     1129.59     15.88 o 
  -8   2   9      580.16      562.39     11.12 o 
  -7   2   9      555.20      530.75     31.97 o 
  -6   2   9     1254.55     1178.06     23.66 o 
  -5   2   9      152.54      136.65      9.73 o 
  -4   2   9      219.86      206.81      6.43 o 
  -3   2   9        4.24        5.12      3.31 o 
  -2   2   9      581.43      617.88     17.80 o 
  -1   2   9     1132.32     1078.70     31.32 o 
   0   2   9      535.80      622.25      9.59 o 
   1   2   9       31.52       29.09      4.59 o 
   2   2   9      104.97      107.07      4.20 o 
   3   2   9     1853.58     1873.85     45.80 o 
   4   2   9     1177.80     1161.74     52.26 o 
   5   2   9     1192.54     1145.88     69.56 o 
   6   2   9       24.37       27.14      3.93 o 
   7   2   9      949.09      853.08     40.64 o 
   8   2   9       59.98       73.10      5.69 o 
   9   2   9      426.06      392.57     14.31 o 
  10   2   9       14.19       14.85      4.22 o 
  11   2   9       54.99       71.20      7.67 o 
  12   2   9       99.37      117.80     10.19 o 
  13   2   9       30.12       28.69      9.64 o 
  14   2   9      113.96      139.35     13.99 o 
 -13   3   9      107.66      116.39     14.41 o 
 -12   3   9       46.15       67.74     13.95 o 
 -11   3   9      330.68      293.94     13.72 o 
 -10   3   9       78.87       98.71     10.57 o 
  -9   3   9       97.14      113.28      6.98 o 
  -8   3   9      117.44      132.01      6.70 o 
  -7   3   9       75.82       95.24      5.50 o 
  -6   3   9     1388.26     1346.39     37.67 o 
  -5   3   9     1043.29     1033.26     70.90 o 
  -4   3   9     1151.46     1096.06     33.01 o 
  -3   3   9     1604.96     1640.62     56.76 o 
  -2   3   9       19.28       32.92      4.68 o 
  -1   3   9       40.01       72.74      5.53 o 
   0   3   9      336.88      328.12      8.90 o 
   1   3   9       14.01       24.58      4.00 o 
   2   3   9     1598.75     1600.00     68.50 o 
   3   3   9        1.14        8.56      3.54 o 
   4   3   9     1276.08     1214.20     24.88 o 
   5   3   9      673.73      657.43     32.01 o 
   6   3   9     1478.34     1402.57     31.51 o 
   7   3   9      449.63      435.43     19.92 o 
   8   3   9      558.32      564.42     14.45 o 
   9   3   9       43.61       58.60      5.39 o 
  10   3   9      121.09      128.67      5.90 o 
  11   3   9       63.17       93.18      6.82 o 
  12   3   9       29.77       43.48      7.38 o 
  13   3   9      199.10      206.39      9.78 o 
 -12   4   9      103.93      142.63     12.25 o 
 -11   4   9        3.45        7.94      8.80 o 
 -10   4   9      100.78      126.95     12.57 o 
  -9   4   9      183.57      184.79     10.88 o 
  -8   4   9      552.59      555.91     25.29 o 
  -7   4   9      378.99      334.69     10.08 o 
  -6   4   9      503.89      501.13     19.43 o 
  -5   4   9      640.51      599.13     25.00 o 
  -4   4   9       16.46       35.48      5.78 o 
  -3   4   9     1493.90     1387.40     23.70 o 
  -2   4   9      152.14      183.54     10.24 o 
  -1   4   9      935.38      870.90     25.23 o 
   0   4   9      193.33      215.81      7.41 o 
   1   4   9      362.40      341.00     13.27 o 
   2   4   9      688.54      656.02     15.49 o 
   3   4   9      229.91      219.01      9.95 o 
   4   4   9       10.26        9.87      6.01 o 
   5   4   9      994.76      989.98     19.81 o 
   6   4   9        1.37       -0.88      4.31 o 
   7   4   9      314.74      308.06      7.57 o 
   8   4   9      266.55      267.39      7.39 o 
   9   4   9      137.11      134.06      5.98 o 
  10   4   9      441.29      435.21      9.64 o 
  11   4   9      131.46      131.43      6.84 o 
  12   4   9      220.20      202.45      7.90 o 
 -10   5   9       60.53       74.61     12.07 o 
  -9   5   9        7.01       23.02     10.30 o 
  -8   5   9       46.63       42.12     10.45 o 
  -7   5   9       77.41      109.01     12.10 o 
  -6   5   9      155.78      129.51      7.86 o 
  -5   5   9      566.57      525.72     15.38 o 
  -4   5   9      578.12      497.24     14.60 o 
  -3   5   9        0.18        2.54      5.55 o 
  -2   5   9      585.74      553.71     24.20 o 
  -1   5   9      120.58      107.04      6.80 o 
   0   5   9     1585.91     1510.76     24.37 o 
   1   5   9       69.54       76.61      9.40 o 
   2   5   9      242.20      228.61     11.04 o 
   3   5   9       43.08       61.98      9.46 o 
   4   5   9       26.36       25.94      8.18 o 
   5   5   9      103.53      126.19     14.07 o 
   6   5   9       23.31       51.10     16.30 o 
   7   5   9       89.25      117.29     12.37 o 
   8   5   9      272.62      274.06     14.89 o 
   9   5   9       66.92      108.52      9.07 o 
  -6   6   9       92.56      100.61     12.87 o 
  -5   6   9       44.43       38.90     23.62 o 
  -4   6   9        1.40       23.24      9.63 o 
  -3   6   9      229.06      203.59     11.85 o 
  -2   6   9       18.23       31.62     10.41 o 
  -1   6   9       31.62       49.23      9.53 o 
   0   6   9       15.71       15.40      8.55 o 
   1   6   9      159.65      152.21     17.73 o 
   2   6   9      145.90      137.14     11.72 o 
   3   6   9      209.47      198.66     12.07 o 
   4   6   9        8.00       10.04      9.42 o 
   5   6   9      167.65      171.37     11.99 o 
   6   6   9        4.09       -0.59     10.22 o 
 -14   0  10      134.40      159.31     16.13 o 
 -13   0  10       58.99       64.73     15.21 o 
 -12   0  10      175.16      217.75     15.67 o 
 -11   0  10      434.46      424.30     19.10 o 
 -10   0  10      372.45      349.50     16.93 o 
  -9   0  10       11.29       26.19      8.69 o 
  -8   0  10      549.94      521.74     18.87 o 
  -7   0  10       27.90       35.00      8.23 o 
  -6   0  10     1006.27      962.51     23.33 o 
  -5   0  10       89.54       71.61      4.50 o 
  -4   0  10     3392.36     3320.90     28.99 o 
  -3   0  10        5.04        8.92      3.64 o 
  -2   0  10     1776.12     1689.51     24.70 o 
  -1   0  10      191.48      214.10      7.35 o 
   0   0  10     1810.83     1772.26    109.80 o 
   1   0  10      169.17      182.87      5.23 o 
   2   0  10      122.95      167.79      5.03 o 
   3   0  10       86.99       82.10      5.87 o 
   4   0  10      699.90      699.08     24.41 o 
   5   0  10      126.89      107.54      8.51 o 
   6   0  10     1506.53     1378.70     25.61 o 
   7   0  10     1195.84     1133.90     30.65 o 
   8   0  10        8.29       12.49      5.38 o 
   9   0  10      268.76      288.55     15.10 o 
  10   0  10       26.11       54.90     11.21 o 
  11   0  10       68.67       99.16     14.98 o 
  12   0  10       23.24       20.01     10.86 o 
  13   0  10       13.92       11.55     12.81 o 
  14   0  10       53.80       60.04     16.81 o 
 -14   1  10        4.29        8.81     14.18 o 
 -13   1  10      172.20      161.69     10.71 o 
 -12   1  10      508.04      534.49     27.91 o 
 -11   1  10       20.87       14.73      7.05 o 
 -10   1  10       29.71       35.94      7.15 o 
  -9   1  10       12.88       34.04      4.92 o 
  -8   1  10      135.67      153.27      8.22 o 
  -7   1  10     1521.65     1511.99     59.40 o 
  -6   1  10       13.62       25.41      3.81 o 
  -5   1  10     2439.89     2266.09     47.38 o 
  -4   1  10       94.44       75.97      4.44 o 
  -3   1  10     1122.02     1072.95     41.28 o 
  -2   1  10       39.53       41.28      4.20 o 
  -1   1  10      425.32      418.17     15.78 o 
   0   1  10        1.20       13.46      3.73 o 
   1   1  10      629.37      600.07     25.25 o 
   2   1  10       40.25       46.87      2.78 o 
   3   1  10      335.48      336.72     12.87 o 
   4   1  10      286.31      271.17      9.47 o 
   5   1  10       71.65       66.22      4.28 o 
   6   1  10      369.30      378.57     11.76 o 
   7   1  10      529.18      546.71     15.19 o 
   8   1  10      103.24      100.06      4.69 o 
   9   1  10      238.01      256.47      9.88 o 
  10   1  10      200.39      202.33      9.82 o 
  11   1  10       22.96       47.42      8.69 o 
  12   1  10      267.32      300.39     15.67 o 
  13   1  10        0.33       -0.75      8.17 o 
  14   1  10        5.64       25.21      9.99 o 
 -14   2  10        1.39       12.24     16.24 o 
 -13   2  10       11.60       42.77     15.33 o 
 -12   2  10       27.43       40.37     14.30 o 
 -11   2  10       32.18       56.78     11.52 o 
 -10   2  10      417.08      350.59     10.82 o 
  -9   2  10      488.26      472.50     10.86 o 
  -8   2  10      318.41      292.38      8.57 o 
  -7   2  10       22.02       37.51      5.02 o 
  -6   2  10        4.52        1.44      3.08 o 
  -5   2  10       61.16       68.11      8.51 o 
  -4   2  10     1051.96     1036.38     23.48 o 
  -3   2  10        7.68       14.26      3.65 o 
  -2   2  10      905.19      892.51     20.92 o 
  -1   2  10       24.12       27.20      4.06 o 
   0   2  10       72.46       93.47      4.75 o 
   1   2  10      241.23      255.13      6.69 o 
   2   2  10       73.99      117.05      8.24 o 
   3   2  10      265.07      293.86     10.93 o 
   4   2  10      351.59      374.57     11.41 o 
   5   2  10       12.37       25.74      5.15 o 
   6   2  10      216.05      234.87      6.71 o 
   7   2  10      200.81      191.23      6.17 o 
   8   2  10      213.95      229.74      8.12 o 
   9   2  10      144.03      137.24      7.77 o 
  10   2  10      207.68      218.33     10.22 o 
  11   2  10        4.65       11.71      7.81 o 
  12   2  10        1.88        1.08      7.55 o 
  13   2  10        0.05       -1.21      8.37 o 
 -13   3  10       65.13       55.61     11.05 o 
 -12   3  10        2.62       18.86     13.61 o 
 -11   3  10        4.26       22.44      8.58 o 
 -10   3  10       10.97       19.24      6.10 o 
  -9   3  10      192.04      149.53      7.66 o 
  -8   3  10        0.75        5.21      4.04 o 
  -7   3  10      343.40      292.19     29.20 o 
  -6   3  10      232.41      229.64     12.22 o 
  -5   3  10        0.14       -0.47      4.17 o 
  -4   3  10        2.85        3.19      4.03 o 
  -3   3  10      229.98      232.60      8.70 o 
  -2   3  10      132.02      128.27      5.88 o 
  -1   3  10      262.61      256.88      7.40 o 
   0   3  10       48.39       73.57      6.08 o 
   1   3  10       83.45       97.80      5.96 o 
   2   3  10      124.79      120.73      7.55 o 
   3   3  10      664.42      678.77     36.25 o 
   4   3  10     2329.09     2346.70     59.49 o 
   5   3  10        0.07        5.91      4.64 o 
   6   3  10       26.06       37.89      4.98 o 
   7   3  10      327.86      293.47      9.01 o 
   8   3  10        6.87        2.74      4.72 o 
   9   3  10       12.79       12.19      5.19 o 
  10   3  10       86.18       93.49      9.72 o 
  11   3  10        7.49        8.97      5.99 o 
  12   3  10        6.38        9.03      9.65 o 
 -11   4  10       13.14       42.46     15.44 o 
 -10   4  10       20.53       30.22     10.41 o 
  -9   4  10        0.12       -8.41      7.78 o 
  -8   4  10        2.31        1.88      5.64 o 
  -7   4  10      154.95      119.95      7.40 o 
  -6   4  10       82.47      108.28      6.31 o 
  -5   4  10        0.44        5.99      5.26 o 
  -4   4  10        2.20        4.13      5.12 o 
  -3   4  10      240.44      209.20      7.90 o 
  -2   4  10      198.38      216.58     10.42 o 
  -1   4  10       49.20       69.14      6.62 o 
   0   4  10      112.33      114.47      6.29 o 
   1   4  10      882.76      866.81     17.95 o 
   2   4  10      205.97      204.34     12.75 o 
   3   4  10       88.20      103.94      7.80 o 
   4   4  10       87.76      100.15      9.90 o 
   5   4  10       25.66       31.54      7.62 o 
   6   4  10       21.41       28.02      7.72 o 
   7   4  10        7.43       17.07      7.77 o 
   8   4  10        0.35       13.76      5.35 o 
   9   4  10      136.19      128.15      9.03 o 
  10   4  10       31.37       48.33      8.14 o 
  11   4  10       26.02       33.06      7.66 o 
  -9   5  10       58.18       74.44     17.44 o 
  -8   5  10       68.12       98.23     12.37 o 
  -7   5  10       20.44       56.96     10.24 o 
  -6   5  10       10.72       22.27      7.65 o 
  -5   5  10       42.77       74.00     10.34 o 
  -4   5  10      169.77      178.49      8.46 o 
  -3   5  10      225.53      235.96      9.07 o 
  -2   5  10       68.78       76.92      7.65 o 
  -1   5  10        0.05        8.45      6.98 o 
   0   5  10       96.11      114.54     14.87 o 
   1   5  10      322.00      372.71     13.38 o 
   2   5  10      167.21      149.15      9.90 o 
   3   5  10      399.54      410.49     14.55 o 
   4   5  10        7.03        6.44      8.11 o 
   5   5  10       14.34        8.57      8.35 o 
   6   5  10      159.13      136.05     10.55 o 
   7   5  10       27.62       22.68     10.15 o 
   8   5  10       42.02       44.17     12.64 o 
   9   5  10        0.22       11.04     13.84 o 
  -6   6  10      121.00      147.59     11.97 o 
  -5   6  10      166.58      172.97     14.07 o 
  -4   6  10        3.83        4.63     23.22 o 
  -3   6  10      116.49      124.66     14.07 o 
  -2   6  10      195.91      217.41     11.95 o 
  -1   6  10       10.11       19.70      9.30 o 
   0   6  10      102.56      124.09     12.49 o 
   1   6  10       31.51       29.66      9.86 o 
   2   6  10      119.91      124.17     11.67 o 
   3   6  10      804.79      669.12     24.65 o 
   4   6  10      281.18      294.57     16.13 o 
   5   6  10      191.22      173.99     12.53 o 
 -14   1  11      196.01      214.55     18.64 o 
 -13   1  11       20.27       26.70      9.25 o 
 -12   1  11      286.20      324.54     27.96 o 
 -11   1  11      277.68      263.96     11.64 o 
 -10   1  11       11.85       14.93     11.21 o 
  -9   1  11       77.91       87.88      7.85 o 
  -8   1  11       66.67       80.02      7.41 o 
  -7   1  11      482.39      436.55     32.97 o 
  -6   1  11        2.56        7.72      3.47 o 
  -5   1  11       55.53       69.14      4.59 o 
  -4   1  11       29.08       45.92      4.72 o 
  -3   1  11       71.60       88.70      6.21 o 
  -2   1  11       36.00       61.34      4.70 o 
  -1   1  11        9.33       13.04      3.49 o 
   0   1  11      165.08      164.01      5.70 o 
   1   1  11       28.16       24.71      2.43 o 
   2   1  11        7.98       10.26      2.18 o 
   3   1  11      476.86      482.61     11.65 o 
   4   1  11      134.58      123.71      5.03 o 
   5   1  11       50.42       44.93      4.75 o 
   6   1  11        0.20        3.24      3.91 o 
   7   1  11       11.66       25.72      4.20 o 
   8   1  11       55.91       80.40      5.36 o 
   9   1  11       70.84       87.23      6.77 o 
  10   1  11       56.31       79.59     12.01 o 
  11   1  11       93.82      119.28      9.82 o 
  12   1  11       67.27       93.84     11.33 o 
  13   1  11        5.32        3.15     12.18 o 
 -13   2  11      117.71      135.52     19.33 o 
 -12   2  11        6.72       14.59      8.38 o 
 -11   2  11      175.76      169.77     10.08 o 
 -10   2  11        0.32        6.87      5.31 o 
  -9   2  11      929.97      892.91     14.91 o 
  -8   2  11        2.93        4.17      4.29 o 
  -7   2  11        4.34       -2.10      3.51 o 
  -6   2  11        6.46        6.81      3.47 o 
  -5   2  11       47.53       57.57      5.92 o 
  -4   2  11       23.48       27.80      6.39 o 
  -3   2  11       33.94       38.33      4.92 o 
  -2   2  11      130.07      107.19      5.28 o 
  -1   2  11       88.60       79.47      4.86 o 
   0   2  11      689.91      693.09     32.64 o 
   1   2  11       71.04       71.19      6.83 o 
   2   2  11      177.93      169.30      6.69 o 
   3   2  11       49.50       53.23      3.48 o 
   4   2  11      970.78      932.36     23.46 o 
   5   2  11      534.64      512.86     18.59 o 
   6   2  11       78.61       83.14      4.75 o 
   7   2  11        9.74        5.93      4.04 o 
   8   2  11       75.18       84.61      5.01 o 
   9   2  11       16.26       34.95      8.81 o 
  10   2  11      114.14      103.20      6.80 o 
  11   2  11        1.04       -8.70      5.80 o 
  12   2  11        0.01        4.38     11.21 o 
  13   2  11       41.43       68.09     11.03 o 
 -12   3  11      160.23      170.46     11.58 o 
 -11   3  11       20.52       34.23      8.92 o 
 -10   3  11       25.78       45.24      7.00 o 
  -9   3  11        0.03        2.12      5.17 o 
  -8   3  11      198.45      197.50     13.84 o 
  -7   3  11       16.95       27.36      4.87 o 
  -6   3  11      527.72      557.85     17.05 o 
  -5   3  11        0.03       -0.31      4.45 o 
  -4   3  11       44.39       46.98      9.02 o 
  -3   3  11       56.45       67.06      6.16 o 
  -2   3  11       47.28       68.82      6.17 o 
  -1   3  11      110.97       98.25      5.77 o 
   0   3  11       82.66       96.14      5.37 o 
   1   3  11      570.63      536.67     26.92 o 
   2   3  11       30.31       31.45      6.59 o 
   3   3  11      619.60      554.69     21.62 o 
   4   3  11       55.05       74.17      6.64 o 
   5   3  11       54.23       92.18      6.88 o 
   6   3  11      277.13      257.74     14.45 o 
   7   3  11       63.02      101.05      6.94 o 
   8   3  11       89.06      106.35      7.41 o 
   9   3  11       71.26      102.36      7.69 o 
  10   3  11        1.43        5.49      6.75 o 
  11   3  11        3.61       22.65      6.32 o 
  12   3  11       39.71       82.63      9.66 o 
 -11   4  11       34.33       40.40     15.73 o 
 -10   4  11        6.08        4.03      8.83 o 
  -9   4  11        6.31       21.19      8.63 o 
  -8   4  11        0.11        1.55      6.03 o 
  -7   4  11      149.60      170.39      8.32 o 
  -6   4  11      242.72      222.59      9.67 o 
  -5   4  11      922.96      872.98     47.57 o 
  -4   4  11      144.09      142.43      7.25 o 
  -3   4  11      569.38      591.17     28.79 o 
  -2   4  11        5.64       13.61      5.28 o 
  -1   4  11       18.64       24.71      5.39 o 
   0   4  11        3.70       -2.51      5.73 o 
   1   4  11      124.72      126.66      8.45 o 
   2   4  11        0.17        8.02      6.31 o 
   3   4  11       45.38       50.17      8.19 o 
   4   4  11       10.02       14.92      6.83 o 
   5   4  11       61.69       92.41     10.11 o 
   6   4  11      998.11      862.99     19.77 o 
   7   4  11      119.58      118.91      8.62 o 
   8   4  11      334.50      313.75     13.19 o 
   9   4  11       88.71      127.52     10.33 o 
  10   4  11      114.64      133.96      8.05 o 
  -8   5  11       61.37       88.34     12.16 o 
  -7   5  11        2.09       18.28      7.51 o 
  -6   5  11      341.60      334.67     11.38 o 
  -5   5  11       73.68       78.59     11.10 o 
  -4   5  11       30.85       70.69      8.39 o 
  -3   5  11       19.08       30.48      6.87 o 
  -2   5  11      378.47      359.97     10.73 o 
  -1   5  11       18.93       31.81      8.37 o 
   0   5  11      133.20      145.64     10.07 o 
   1   5  11      182.39      155.30      9.94 o 
   2   5  11       91.90       81.45     10.27 o 
   3   5  11       43.10       48.11      9.46 o 
   4   5  11      401.51      361.07     14.23 o 
   5   5  11      217.96      201.62     11.97 o 
   6   5  11        1.24       23.03      8.83 o 
   7   5  11      304.78      270.33     13.94 o 
   8   5  11        0.05        2.85     22.82 o 
  -4   6  11       12.05       15.21     13.72 o 
  -3   6  11      196.98      198.54     16.47 o 
  -2   6  11        0.06       21.77      9.49 o 
  -1   6  11       14.73        3.25      9.18 o 
   0   6  11        8.80       19.59      9.59 o 
   1   6  11        8.60       21.28      9.42 o 
   2   6  11        2.29       16.31      9.70 o 
   3   6  11       28.33       55.55     11.28 o 
   4   6  11       72.48       92.87     12.57 o 
 -13   0  12      321.59      285.23     18.98 o 
 -12   0  12        7.84       14.52     11.78 o 
 -11   0  12      173.54      137.47     13.84 o 
 -10   0  12        0.43        9.15      9.03 o 
  -9   0  12      462.63      431.62     19.21 o 
  -8   0  12        4.49       -4.12      6.98 o 
  -7   0  12       90.36       87.60      9.61 o 
  -6   0  12     1090.14     1169.97     27.79 o 
  -5   0  12     2075.50     2002.79     35.22 o 
  -4   0  12        0.20       -1.49      6.40 o 
  -3   0  12     1863.08     1625.61     23.33 o 
  -2   0  12        1.39        4.86      3.96 o 
  -1   0  12     1476.33     1301.96     56.38 o 
   0   0  12      542.30      613.65     34.48 o 
   1   0  12      129.41      170.35      5.55 o 
   2   0  12      612.81      673.76     42.56 o 
   3   0  12     1090.17     1165.60     75.05 o 
   4   0  12     2824.04     2728.74    202.16 o 
   5   0  12      236.64      202.34     19.23 o 
   6   0  12     2551.53     2448.79    139.57 o 
   7   0  12     1098.48     1044.23     17.45 o 
   8   0  12       82.38       88.41      9.84 o 
   9   0  12       34.12       34.31     10.18 o 
  10   0  12       25.72       37.05     11.55 o 
  11   0  12        1.13        1.14     11.09 o 
  12   0  12      131.46      132.32     14.30 o 
  13   0  12       28.59       18.30     14.30 o 
 -13   1  12        7.80       15.17      9.00 o 
 -12   1  12       44.47       21.18      8.77 o 
 -11   1  12        2.25       16.90      7.64 o 
 -10   1  12      290.32      245.57     22.19 o 
  -9   1  12       41.73       57.11      8.09 o 
  -8   1  12      500.77      430.93     29.91 o 
  -7   1  12       29.42       37.91      6.78 o 
  -6   1  12     1743.02     1632.24     48.83 o 
  -5   1  12        9.83       14.20      4.34 o 
  -4   1  12      874.82      784.96     24.49 o 
  -3   1  12      102.60      110.02      5.47 o 
  -2   1  12      154.19      130.06      5.71 o 
  -1   1  12        6.96       14.70      3.75 o 
   0   1  12       30.60       57.29      5.15 o 
   1   1  12      539.41      578.86     23.60 o 
   2   1  12      241.25      229.52      8.55 o 
   3   1  12     1423.17     1359.57     54.16 o 
   4   1  12       87.39       72.59      3.36 o 
   5   1  12      108.39      114.01      4.83 o 
   6   1  12        1.31        6.67      4.78 o 
   7   1  12     1310.51     1341.46     32.25 o 
   8   1  12      118.15      127.91      6.49 o 
   9   1  12      826.17      826.40     28.13 o 
  10   1  12      119.58      131.06     14.92 o 
  11   1  12       23.86       29.17      8.89 o 
  12   1  12      232.54      212.24     11.79 o 
  13   1  12        0.70       17.25      9.45 o 
 -13   2  12       19.68       26.42     16.24 o 
 -12   2  12       79.50      113.48     12.21 o 
 -11   2  12        0.05       20.57      7.97 o 
 -10   2  12        0.04       -7.77      6.23 o 
  -9   2  12      205.65      168.85      9.70 o 
  -8   2  12      223.93      198.82      7.91 o 
  -7   2  12      693.67      607.21     11.27 o 
  -6   2  12       14.89       19.87      4.11 o 
  -5   2  12      151.68      123.78      9.82 o 
  -4   2  12       50.73       65.15      7.67 o 
  -3   2  12       29.14       40.92      5.28 o 
  -2   2  12      188.85      192.90      8.54 o 
  -1   2  12       83.21       74.29      5.25 o 
   0   2  12        7.66        8.39      5.41 o 
   1   2  12      223.86      193.26      6.54 o 
   2   2  12       83.01       74.98      8.74 o 
   3   2  12       65.83       66.86      8.10 o 
   4   2  12       88.75      108.09      5.94 o 
   5   2  12      278.63      296.02      9.85 o 
   6   2  12      521.84      548.30     10.22 o 
   7   2  12        2.02        5.27      4.27 o 
   8   2  12        1.92        7.50      4.34 o 
   9   2  12       24.85       33.04      5.49 o 
  10   2  12      350.86      346.99     13.13 o 
  11   2  12       65.20       78.05     10.46 o 
  12   2  12       64.40       99.80     12.14 o 
 -12   3  12        0.28        7.43     14.75 o 
 -11   3  12      108.39      128.55     18.30 o 
 -10   3  12        0.07        0.29      5.84 o 
  -9   3  12        4.15       18.55      5.80 o 
  -8   3  12       24.51       37.16      5.46 o 
  -7   3  12       56.02       86.38      6.57 o 
  -6   3  12      192.26      199.11      9.64 o 
  -5   3  12      704.29      684.14     31.57 o 
  -4   3  12      113.92       89.28      6.06 o 
  -3   3  12       15.84       15.35      5.10 o 
  -2   3  12     1011.65      913.52     22.20 o 
  -1   3  12      160.48      140.84      6.54 o 
   0   3  12        7.55       11.32      4.38 o 
   1   3  12       31.64       47.47      5.44 o 
   2   3  12      109.10      112.34     11.44 o 
   3   3  12       90.70       92.21      7.78 o 
   4   3  12       34.47       54.56      8.25 o 
   5   3  12       58.63       47.09      7.54 o 
   6   3  12      137.67      141.86      7.34 o 
   7   3  12      209.91      185.86      8.29 o 
   8   3  12        6.11       30.09      5.61 o 
   9   3  12        0.37        8.17      5.63 o 
  10   3  12        3.38       15.29      7.21 o 
  11   3  12        8.12       20.10      7.90 o 
 -10   4  12        5.73        0.69      9.01 o 
  -9   4  12      286.91      299.77     16.45 o 
  -8   4  12      477.87      507.08     20.02 o 
  -7   4  12        0.01       -6.34      6.15 o 
  -6   4  12      233.34      234.30     12.31 o 
  -5   4  12        2.62       -0.52      5.62 o 
  -4   4  12        5.92        0.37      5.56 o 
  -3   4  12       95.36      111.60      7.02 o 
  -2   4  12       85.40      112.30      8.60 o 
  -1   4  12       29.89       36.20      6.11 o 
   0   4  12      165.31      139.39      9.10 o 
   1   4  12      198.59      164.95      9.70 o 
   2   4  12      335.39      285.62     14.70 o 
   3   4  12       51.77       71.18      8.98 o 
   4   4  12      288.46      252.11     18.47 o 
   5   4  12        5.50        7.07      7.38 o 
   6   4  12        1.51       -8.79     12.64 o 
   7   4  12      182.86      171.81      8.74 o 
   8   4  12      195.62      194.08      9.54 o 
   9   4  12       48.10       37.95      8.30 o 
  10   4  12       98.34      127.46     16.05 o 
  -8   5  12        0.39       -0.70     11.84 o 
  -7   5  12       29.68       30.23      8.27 o 
  -6   5  12       92.95      122.60      9.65 o 
  -5   5  12      244.27      253.92     17.21 o 
  -4   5  12       58.52      105.37     14.16 o 
  -3   5  12        7.10       27.89      7.47 o 
  -2   5  12       89.49      121.06     11.77 o 
  -1   5  12       95.95      111.04     11.56 o 
   0   5  12      234.17      225.23     22.53 o 
   1   5  12       49.63       46.61     10.01 o 
   2   5  12        0.52       -2.17      7.76 o 
   3   5  12      118.70      152.64     11.64 o 
   4   5  12        0.10       10.10     12.64 o 
   5   5  12      417.01      380.99     15.14 o 
   6   5  12       38.92       42.22     12.98 o 
   7   5  12      176.18      185.71     19.50 o 
  -2   6  12        1.98        8.89     10.64 o 
  -1   6  12       43.95       63.67     13.95 o 
   0   6  12        6.27       12.03      9.58 o 
   1   6  12      145.79      145.13     14.98 o 
   2   6  12       11.05        2.76      9.71 o 
 -13   1  13       16.63       42.80     10.81 o 
 -12   1  13       30.36       62.91     14.30 o 
 -11   1  13       80.80      113.51     11.24 o 
 -10   1  13        3.89        1.93      6.59 o 
  -9   1  13       72.26       94.04      8.68 o 
  -8   1  13      168.38      148.75     11.89 o 
  -7   1  13       32.52       50.37      7.44 o 
  -6   1  13      473.11      424.94     12.98 o 
  -5   1  13       47.24       60.92     13.01 o 
  -4   1  13       55.86       59.02      5.77 o 
  -3   1  13      409.05      415.70     19.06 o 
  -2   1  13      109.40      121.57      8.03 o 
  -1   1  13      274.86      272.50      7.88 o 
   0   1  13      361.22      365.72     26.55 o 
   1   1  13     1529.01     1401.97     65.86 o 
   2   1  13       91.16       91.91      4.35 o 
   3   1  13       29.68       38.80      3.75 o 
   4   1  13        2.75        4.18      2.67 o 
   5   1  13      624.84      637.42      8.72 o 
   6   1  13      103.35      108.82      5.18 o 
   7   1  13      606.26      568.17     11.09 o 
   8   1  13      487.20      485.09     16.16 o 
   9   1  13       41.01       55.25      9.01 o 
  10   1  13      548.65      550.15     28.13 o 
  11   1  13       28.93       43.50     10.81 o 
  12   1  13        0.16       23.09      9.82 o 
 -12   2  13        0.28       -0.95      8.29 o 
 -11   2  13       92.96      123.26     12.03 o 
 -10   2  13       37.07       55.86      9.37 o 
  -9   2  13       50.91       53.95      8.72 o 
  -8   2  13      427.62      405.92     29.51 o 
  -7   2  13       79.35       92.12      6.24 o 
  -6   2  13      365.81      353.79      8.37 o 
  -5   2  13      545.60      509.17     19.11 o 
  -4   2  13      581.36      618.59     16.30 o 
  -3   2  13     1175.98     1198.54     16.41 o 
  -2   2  13     2686.21     2571.75     59.93 o 
  -1   2  13       47.97       69.24      6.05 o 
   0   2  13      261.78      246.88      8.50 o 
   1   2  13       12.97       13.45      4.21 o 
   2   2  13        2.91        4.43      7.58 o 
   3   2  13     1189.06     1089.15     62.07 o 
   4   2  13      110.66       98.03      6.07 o 
   5   2  13      747.10      646.44     21.80 o 
   6   2  13      191.33      171.90      7.64 o 
   7   2  13      159.08      168.38      6.44 o 
   8   2  13      271.17      266.28     16.39 o 
   9   2  13      122.81      122.25      7.28 o 
  10   2  13      332.30      337.13     10.74 o 
  11   2  13      604.69      539.12     16.78 o 
  12   2  13       44.71       59.61     11.09 o 
 -11   3  13       94.69      138.45     13.69 o 
 -10   3  13       17.62       24.54     12.01 o 
  -9   3  13       38.72       52.49      9.57 o 
  -8   3  13      124.41      122.11      6.37 o 
  -7   3  13      222.87      218.26     11.77 o 
  -6   3  13      913.18      849.13     28.97 o 
  -5   3  13     1671.44     1641.41     31.76 o 
  -4   3  13       57.68       84.17      6.93 o 
  -3   3  13      909.69      923.73     16.31 o 
  -2   3  13       19.96       20.92      5.19 o 
  -1   3  13      143.70      158.85      9.43 o 
   0   3  13      996.16      891.34     14.21 o 
   1   3  13      171.67      145.90      8.81 o 
   2   3  13      682.58      672.60     18.18 o 
   3   3  13       85.57       90.41     14.30 o 
   4   3  13      234.36      218.21     10.59 o 
   5   3  13      157.03      133.76      7.36 o 
   6   3  13      628.72      549.89     12.80 o 
   7   3  13       93.03      122.77      7.51 o 
   8   3  13      587.17      502.97     12.75 o 
   9   3  13        3.22       10.25      7.04 o 
  10   3  13      133.69      152.96     10.61 o 
  11   3  13       55.80      103.97     10.09 o 
  -9   4  13      270.75      254.63     10.85 o 
  -8   4  13      304.01      303.11     11.34 o 
  -7   4  13        3.56        5.57      6.65 o 
  -6   4  13      297.41      288.98      9.52 o 
  -5   4  13       15.48       18.89      6.56 o 
  -4   4  13       33.59       55.17      9.90 o 
  -3   4  13      668.54      596.39     13.19 o 
  -2   4  13       71.33      102.25      7.75 o 
  -1   4  13      126.01      144.12      9.34 o 
   0   4  13      146.74      171.18      9.65 o 
   1   4  13      206.17      177.62     10.31 o 
   2   4  13       19.98        9.51      7.32 o 
   3   4  13      306.89      280.13     12.40 o 
   4   4  13       40.74       45.58      8.97 o 
   5   4  13      832.69      714.12     43.17 o 
   6   4  13        0.33       -5.98      7.72 o 
   7   4  13      354.46      286.28     14.01 o 
   8   4  13       40.03       45.46      8.32 o 
   9   4  13      106.10      122.93     11.08 o 
  -7   5  13        6.16       13.14     12.86 o 
  -6   5  13      105.30      137.23     11.23 o 
  -5   5  13       39.45       47.58      9.92 o 
  -4   5  13      245.75      240.93     11.28 o 
  -3   5  13        0.28       -3.95      8.36 o 
  -2   5  13       29.63       34.96      9.14 o 
  -1   5  13       20.39        8.18      8.76 o 
   0   5  13      177.93      154.51     11.38 o 
   1   5  13       28.70       25.11      9.08 o 
   2   5  13      138.02      144.57     10.83 o 
   3   5  13       33.92       44.74     10.22 o 
   4   5  13       37.24       69.05     14.18 o 
   5   5  13       56.93       68.62     11.24 o 
   6   5  13      149.86      161.85     12.05 o 
 -12   0  14       22.95       36.83     13.04 o 
 -11   0  14      475.40      538.32     24.13 o 
 -10   0  14       14.52       22.64     10.98 o 
  -9   0  14      526.08      547.93     22.87 o 
  -8   0  14       10.69       26.42     10.06 o 
  -7   0  14     1269.63     1142.86     30.42 o 
  -6   0  14       73.08       71.48     12.01 o 
  -5   0  14      260.71      261.33     15.21 o 
  -4   0  14     1593.31     1425.24     31.45 o 
  -3   0  14        2.20       10.47      5.09 o 
  -2   0  14     1454.89     1262.49     68.79 o 
  -1   0  14      954.69      861.23     71.99 o 
   0   0  14      215.45      212.97      8.85 o 
   1   0  14      117.80      161.04     10.41 o 
   2   0  14      585.01      540.18     38.14 o 
   3   0  14       55.51       78.19      5.47 o 
   4   0  14     3030.11     2776.23    149.69 o 
   5   0  14      534.78      520.49     45.40 o 
   6   0  14        0.73       -4.67     12.81 o 
   7   0  14        0.27        1.74      6.10 o 
   8   0  14       68.86       89.32     14.18 o 
   9   0  14      604.64      657.84     24.02 o 
  10   0  14      121.30      140.10     13.84 o 
  11   0  14      221.68      198.43     16.01 o 
  12   0  14       21.93       34.08     14.30 o 
 -12   1  14      509.33      542.26     17.71 o 
 -11   1  14       10.97       22.44      8.94 o 
 -10   1  14      260.88      255.68     12.03 o 
  -9   1  14       42.98       60.25      8.98 o 
  -8   1  14      223.22      196.46     10.30 o 
  -7   1  14      306.84      253.90     11.16 o 
  -6   1  14      170.79      148.54      8.93 o 
  -5   1  14      438.90      411.94     10.43 o 
  -4   1  14      983.46      845.00     36.51 o 
  -3   1  14      316.16      320.79      9.02 o 
  -2   1  14        0.15        2.62      4.13 o 
  -1   1  14      730.55      668.95     24.85 o 
   0   1  14       15.50       12.33      4.53 o 
   1   1  14     2216.20     2048.95     55.71 o 
   2   1  14      458.62      391.99     13.49 o 
   3   1  14       57.72       74.08      6.14 o 
   4   1  14       16.77        9.93      4.08 o 
   5   1  14      207.46      180.39      7.54 o 
   6   1  14      449.19      444.43     18.32 o 
   7   1  14     1266.95     1296.01     17.79 o 
   8   1  14       72.02      105.80      8.39 o 
   9   1  14        1.93        4.48      7.30 o 
  10   1  14       54.66      117.82     15.21 o 
  11   1  14      154.81      150.03     10.23 o 
  12   1  14      208.64      238.95     12.66 o 
 -11   2  14       53.65       79.73     19.33 o 
 -10   2  14       43.86       33.32      9.09 o 
  -9   2  14       56.01       76.43      9.61 o 
  -8   2  14       57.79       68.35     13.78 o 
  -7   2  14       65.28       90.77      8.08 o 
  -6   2  14       27.76       26.92      5.76 o 
  -5   2  14        8.16        8.33      4.92 o 
  -4   2  14      480.30      451.10     15.22 o 
  -3   2  14       97.55       86.07      6.25 o 
  -2   2  14      678.90      677.22     19.29 o 
  -1   2  14     1046.36      922.77     35.16 o 
   0   2  14       25.24       37.73      5.45 o 
   1   2  14      166.04      142.87     13.09 o 
   2   2  14        4.05       12.82      6.06 o 
   3   2  14       19.51       40.15     12.52 o 
   4   2  14      430.24      407.66     10.45 o 
   5   2  14      255.18      252.36      8.80 o 
   6   2  14       58.15       69.13      7.37 o 
   7   2  14       92.20      104.05      7.38 o 
   8   2  14       73.02      113.79      8.76 o 
   9   2  14      128.78      159.61     18.35 o 
  10   2  14      152.70      162.14      8.76 o 
  11   2  14       39.50       53.79     14.07 o 
 -10   3  14      109.11      119.61     11.34 o 
  -9   3  14       36.16       41.38      9.67 o 
  -8   3  14       61.46       83.28     10.17 o 
  -7   3  14      281.70      253.52      8.32 o 
  -6   3  14       72.45      104.98     11.31 o 
  -5   3  14       52.14       68.92      7.65 o 
  -4   3  14      289.00      240.75      8.97 o 
  -3   3  14       22.70       37.82      6.21 o 
  -2   3  14      262.48      193.95     11.91 o 
  -1   3  14        0.00        2.22      4.96 o 
   0   3  14        1.06        2.91      4.86 o 
   1   3  14       65.78       78.24      9.25 o 
   2   3  14        0.66       -5.77      8.81 o 
   3   3  14       67.33       81.44      9.54 o 
   4   3  14      235.91      217.69     13.50 o 
   5   3  14      377.46      353.56     10.78 o 
   6   3  14       11.96       11.44      6.50 o 
   7   3  14        0.03       -0.38      6.17 o 
   8   3  14       16.03       12.55      8.13 o 
   9   3  14        2.86        2.28      7.27 o 
  10   3  14       57.50       71.07     12.22 o 
  -8   4  14       97.42      109.05     10.19 o 
  -7   4  14       50.95       83.03      7.86 o 
  -6   4  14       20.16       35.68      9.16 o 
  -5   4  14       10.61       13.69      6.77 o 
  -4   4  14       57.28       78.68      8.49 o 
  -3   4  14       15.85       23.47      6.57 o 
  -2   4  14      201.82      184.33      8.66 o 
  -1   4  14        8.31       13.25     10.52 o 
   0   4  14      111.25      129.53     11.85 o 
   1   4  14        1.34       17.11      7.24 o 
   2   4  14      253.43      233.25     11.79 o 
   3   4  14       63.15       92.24     10.84 o 
   4   4  14      223.73      202.47     18.01 o 
   5   4  14        2.76       21.72      8.61 o 
   6   4  14      326.60      313.62     14.26 o 
   7   4  14       96.83       87.20     12.44 o 
   8   4  14       19.29       12.77      8.14 o 
  -5   5  14      132.77      170.85      9.69 o 
  -4   5  14       45.89       47.56     10.35 o 
  -3   5  14      208.55      208.75     12.45 o 
  -2   5  14        4.84       13.58      8.89 o 
  -1   5  14      305.67      289.61     13.54 o 
   0   5  14       62.15       88.18     11.52 o 
   1   5  14      210.79      200.70     12.01 o 
   2   5  14        0.15        4.31     10.64 o 
   3   5  14      150.05      155.22     11.70 o 
   4   5  14      111.14      133.54     14.35 o 
   5   5  14       54.66       87.79     12.63 o 
 -11   1  15        0.03      -10.37      8.33 o 
 -10   1  15        0.59       16.00      7.94 o 
  -9   1  15       26.04       36.03      8.40 o 
  -8   1  15      226.34      217.03     11.04 o 
  -7   1  15       28.84       28.85      9.15 o 
  -6   1  15        0.26       -1.15      5.82 o 
  -5   1  15      244.91      200.74      8.58 o 
  -4   1  15       19.65       30.14      5.51 o 
  -3   1  15      325.31      289.79      9.05 o 
  -2   1  15      155.29      168.55      7.08 o 
  -1   1  15      161.24      156.12      7.04 o 
   0   1  15       56.58       77.27      6.53 o 
   1   1  15        2.32       -2.57      3.95 o 
   2   1  15       33.28       41.14      4.84 o 
   3   1  15      295.75      260.29     14.02 o 
   4   1  15        6.17       11.09      4.31 o 
   5   1  15      969.09      879.08     34.12 o 
   6   1  15        9.07        0.81      5.19 o 
   7   1  15      105.19      127.17      9.06 o 
   8   1  15      247.37      270.62      9.48 o 
   9   1  15        8.08       13.08     11.95 o 
  10   1  15        2.95       17.73     11.95 o 
  11   1  15       24.66       40.84     10.79 o 
 -11   2  15       31.34       64.76     10.99 o 
 -10   2  15      178.00      157.17     10.92 o 
  -9   2  15       42.14       56.63     10.03 o 
  -8   2  15       50.11       64.51     12.75 o 
  -7   2  15       15.90       28.37      8.52 o 
  -6   2  15        3.05        3.33      5.56 o 
  -5   2  15      380.49      381.56     18.64 o 
  -4   2  15      124.46      117.49      6.82 o 
  -3   2  15      326.16      291.85      9.32 o 
  -2   2  15      165.30      148.40     12.79 o 
  -1   2  15      129.32      123.33      6.70 o 
   0   2  15        8.81       18.73      5.14 o 
   1   2  15        5.90        2.37      4.62 o 
   2   2  15      154.56      127.73      8.80 o 
   3   2  15       53.57       67.65     14.41 o 
   4   2  15      552.38      534.51     12.05 o 
   5   2  15        1.15        3.35      5.28 o 
   6   2  15        7.07       18.28      7.81 o 
   7   2  15       12.74       19.76      6.65 o 
   8   2  15      333.86      318.95     13.38 o 
   9   2  15       84.39      120.46     12.70 o 
  10   2  15      409.70      381.76     21.50 o 
  -9   3  15       65.09       62.92     15.38 o 
  -8   3  15      220.98      196.60     15.36 o 
  -7   3  15       99.96      116.25      9.50 o 
  -6   3  15       75.82       96.95      9.34 o 
  -5   3  15       41.15       30.18      6.77 o 
  -4   3  15       72.96       86.53      8.32 o 
  -3   3  15       93.38       97.61     12.12 o 
  -2   3  15      230.98      228.22      8.79 o 
  -1   3  15       87.10       98.86      8.28 o 
   0   3  15      366.26      344.52     18.81 o 
   1   3  15       19.39       18.42      8.29 o 
   2   3  15       61.11       60.85      9.06 o 
   3   3  15       36.85       45.47      8.55 o 
   4   3  15       26.73       26.85      8.12 o 
   5   3  15      182.88      187.15     11.03 o 
   6   3  15        1.35        1.49      6.11 o 
   7   3  15      462.88      438.31     12.56 o 
   8   3  15       18.39       43.43      8.34 o 
   9   3  15       46.72       89.59      9.89 o 
  -7   4  15       12.63       28.24      6.82 o 
  -6   4  15       20.47       35.25      6.72 o 
  -5   4  15      137.10      148.19      8.80 o 
  -4   4  15      161.90      144.05      8.51 o 
  -3   4  15       86.86      109.52      8.82 o 
  -2   4  15        3.50       16.61      8.22 o 
  -1   4  15      155.10      148.33     10.39 o 
   0   4  15        4.93        0.24      7.63 o 
   1   4  15      218.50      204.77     11.43 o 
   2   4  15      109.74      122.95     10.77 o 
   3   4  15       35.74       45.57      9.51 o 
   4   4  15       41.03       40.81      9.68 o 
   5   4  15        0.16        0.22      8.77 o 
   6   4  15       62.08       81.76     12.10 o 
   7   4  15      223.94      186.69     12.76 o 
  -3   5  15       42.47       53.35     15.55 o 
  -2   5  15       82.83      118.42     13.06 o 
  -1   5  15      101.41      130.81     11.86 o 
   0   5  15        0.09       14.56     10.58 o 
   1   5  15        1.05       14.88      9.17 o 
   2   5  15       17.67       41.12     10.46 o 
   3   5  15        2.32      -13.18      8.79 o 
 -11   0  16      227.13      201.86     17.96 o 
 -10   0  16       59.66       96.64     16.47 o 
  -9   0  16      124.23      111.28     13.27 o 
  -8   0  16       27.95       14.18     10.64 o 
  -7   0  16        8.20        3.20      9.72 o 
  -6   0  16        2.70        9.95      8.92 o 
  -5   0  16     2009.61     1801.96     38.77 o 
  -4   0  16       20.58       33.97     10.06 o 
  -3   0  16       43.85       59.01     11.78 o 
  -2   0  16       17.20       11.87      5.93 o 
  -1   0  16        1.07       -5.15      5.01 o 
   0   0  16        0.08       -4.57      4.93 o 
   1   0  16       52.94       53.46      7.59 o 
   2   0  16      228.36      182.14      9.18 o 
   3   0  16      133.45      132.80     14.58 o 
   4   0  16      165.38      173.70      9.40 o 
   5   0  16       77.28      105.33     13.72 o 
   6   0  16      296.09      328.20     12.04 o 
   7   0  16      345.13      367.46     18.30 o 
   8   0  16     1053.15     1084.99     30.31 o 
   9   0  16       77.78      141.70     17.84 o 
  10   0  16      366.08      394.11     21.27 o 
 -10   1  16       18.09       36.20      8.87 o 
  -9   1  16       19.60       17.54      8.15 o 
  -8   1  16       11.55        5.67      7.45 o 
  -7   1  16        0.59       -3.56      8.46 o 
  -6   1  16       19.56       32.98      7.88 o 
  -5   1  16        5.64        6.89      5.20 o 
  -4   1  16      138.15      118.88      6.78 o 
  -3   1  16        3.85        5.21      4.66 o 
  -2   1  16      443.06      408.27     15.52 o 
  -1   1  16      119.54       99.87      7.70 o 
   0   1  16        0.75       -1.27      4.71 o 
   1   1  16        2.00        7.49      4.81 o 
   2   1  16       64.26       74.77      6.68 o 
   3   1  16      143.66      173.85      9.40 o 
   4   1  16        5.53        4.12      4.58 o 
   5   1  16       62.82       87.75      7.86 o 
   6   1  16       54.16       83.88     10.02 o 
   7   1  16      820.50      832.98     18.96 o 
   8   1  16       18.84       24.53      8.77 o 
   9   1  16      320.67      353.05     19.79 o 
  10   1  16        8.43       25.61      9.66 o 
 -10   2  16        8.01       33.74     16.47 o 
  -9   2  16        3.60       10.30      8.77 o 
  -8   2  16       19.12       31.93      9.01 o 
  -7   2  16        8.16       15.54      7.85 o 
  -6   2  16        6.27        7.05      5.96 o 
  -5   2  16        5.01        6.60      5.72 o 
  -4   2  16        5.94        2.90      5.58 o 
  -3   2  16       37.35       43.53      6.65 o 
  -2   2  16        0.46       -3.13      4.75 o 
  -1   2  16       80.67      101.91      7.44 o 
   0   2  16       82.58       97.21      8.14 o 
   1   2  16      223.60      183.32     13.18 o 
   2   2  16       10.38       32.37      7.55 o 
   3   2  16       77.18      107.58     12.07 o 
   4   2  16      360.12      379.94     22.32 o 
   5   2  16       94.41      111.88     12.22 o 
   6   2  16      240.48      266.13     15.15 o 
   7   2  16       47.30       47.30      7.73 o 
   8   2  16       15.90       43.41     10.26 o 
   9   2  16        0.46        1.27     22.93 o 
  -8   3  16       47.14       47.32      8.15 o 
  -7   3  16        3.34        4.93      6.65 o 
  -6   3  16        4.14        7.12      6.93 o 
  -5   3  16       20.54       19.56     12.08 o 
  -4   3  16       32.85       39.34     11.02 o 
  -3   3  16       26.36       51.58      7.55 o 
  -2   3  16        2.90       14.35      7.02 o 
  -1   3  16      164.03      165.52      8.23 o 
   0   3  16       14.62        5.89     11.72 o 
   1   3  16      115.28      123.92      9.74 o 
   2   3  16        0.24      -10.24      6.99 o 
   3   3  16       80.73      135.57     12.36 o 
   4   3  16       37.86       59.02      9.88 o 
   5   3  16        3.40        9.17      8.03 o 
   6   3  16        5.41        4.85      9.04 o 
   7   3  16       16.06       20.04      7.46 o 
   8   3  16      118.14      129.80     10.09 o 
  -6   4  16      150.16      155.57     10.00 o 
  -5   4  16       16.45       49.56      8.54 o 
  -4   4  16       88.59      130.89      9.88 o 
  -3   4  16        8.55       32.36      7.43 o 
  -2   4  16       15.02       14.57      8.23 o 
  -1   4  16        9.77       15.61      8.54 o 
   0   4  16       27.12       34.70      9.61 o 
   1   4  16        4.14        2.53      8.38 o 
   2   4  16       61.73       74.26     10.85 o 
   3   4  16       40.67       49.73     15.78 o 
   4   4  16       78.39       99.37     12.83 o 
   5   4  16      112.44      144.88     13.95 o 
   6   4  16       32.92       52.54     11.54 o 
  -9   1  17       12.80       10.37     11.67 o 
  -8   1  17       18.05       18.08     13.61 o 
  -7   1  17        5.55        8.52      7.47 o 
  -6   1  17       31.13       51.40     21.39 o 
  -5   1  17       19.08       16.40      7.26 o 
  -4   1  17        2.01        4.91      5.43 o 
  -3   1  17      201.74      219.56      8.73 o 
  -2   1  17      265.64      232.48     11.89 o 
  -1   1  17      294.26      267.72      9.21 o 
   0   1  17       48.31       60.03      6.99 o 
   1   1  17       97.93      106.85      8.75 o 
   2   1  17       38.94       51.99      6.11 o 
   3   1  17        0.01       11.14      6.05 o 
   4   1  17       49.71       76.53      7.48 o 
   5   1  17       40.64       57.76      7.38 o 
   6   1  17       11.80        9.11      7.94 o 
   7   1  17       90.91      117.75     11.92 o 
   8   1  17        2.36        9.03     12.47 o 
   9   1  17       14.71       42.89     15.67 o 
  -9   2  17       24.36       43.76     10.24 o 
  -8   2  17      140.42      177.05     13.55 o 
  -7   2  17       32.12       40.75     12.35 o 
  -6   2  17        0.56        4.46      6.09 o 
  -5   2  17      188.29      184.22      8.77 o 
  -4   2  17        5.64       21.42      6.21 o 
  -3   2  17        5.35       22.46      7.21 o 
  -2   2  17      290.55      264.95     11.22 o 
  -1   2  17      161.93      132.69      7.41 o 
   0   2  17      156.31      152.09      7.83 o 
   1   2  17      190.56      199.75     10.75 o 
   2   2  17      275.13      274.56     12.11 o 
   3   2  17      172.02      142.64     19.73 o 
   4   2  17       11.43        1.34      7.56 o 
   5   2  17       31.75       49.72      7.77 o 
   6   2  17       11.41       17.87      6.77 o 
   7   2  17        4.10       11.17      9.32 o 
   8   2  17        9.40       29.98     12.12 o 
  -7   3  17      155.41      158.39     13.24 o 
  -6   3  17       94.82      127.28     12.81 o 
  -5   3  17      385.78      373.94     12.15 o 
  -4   3  17       48.02       66.06     13.09 o 
  -3   3  17      135.44      144.02      8.42 o 
  -2   3  17      197.85      175.82      9.12 o 
  -1   3  17       81.12      121.06     14.75 o 
   0   3  17       75.89      120.25     12.11 o 
   1   3  17       70.62      123.71      9.81 o 
   2   3  17      141.05      135.03     10.49 o 
   3   3  17       53.41      106.34     11.60 o 
   4   3  17       96.94      149.24     13.26 o 
   5   3  17       32.33       25.07     11.49 o 
   6   3  17      231.33      222.11     16.47 o 
   7   3  17       36.33       71.51      9.15 o 
  -4   4  17      311.63      340.07     12.08 o 
  -3   4  17      232.50      209.01     12.33 o 
  -2   4  17      306.72      346.98     15.00 o 
  -1   4  17        8.92       10.94      8.94 o 
   0   4  17      232.31      236.10     13.13 o 
   1   4  17       81.17      105.24     14.52 o 
   2   4  17        0.13        3.25     22.36 o 
   3   4  17      153.23      158.99     11.81 o 
   4   4  17       18.99        4.32      9.65 o 
  -9   0  18      216.84      233.08     18.64 o 
  -8   0  18       33.30       36.71     12.81 o 
  -7   0  18      334.28      280.88     18.53 o 
  -6   0  18       60.77       64.96     13.15 o 
  -5   0  18        1.93        1.83      9.38 o 
  -4   0  18      512.02      497.95     22.64 o 
  -3   0  18       19.45        9.61     10.29 o 
  -2   0  18      536.82      530.74     35.40 o 
  -1   0  18        4.35        8.75      6.75 o 
   0   0  18      395.65      381.93     13.45 o 
   1   0  18        2.58       14.14     10.86 o 
   2   0  18      528.51      499.43     39.17 o 
   3   0  18       17.12       31.59      8.00 o 
   4   0  18      108.41      130.61     13.72 o 
   5   0  18        6.96      -15.27     10.18 o 
  -8   1  18       17.34       31.46      9.37 o 
  -7   1  18       76.82       86.70     11.02 o 
  -6   1  18       76.53      111.51     11.68 o 
  -5   1  18      290.24      245.45     16.58 o 
  -4   1  18       82.65      113.19      9.33 o 
  -3   1  18      449.42      395.95     25.37 o 
  -2   1  18       71.56      111.99      8.93 o 
  -1   1  18      299.95      289.09     10.05 o 
   0   1  18       57.51       91.80      8.27 o 
   1   1  18      431.05      420.58     15.35 o 
   2   1  18        0.33        1.10      7.12 o 
   3   1  18      133.36      150.69      7.93 o 
   4   1  18       15.60       32.79      6.95 o 
   5   1  18      609.75      575.61     23.79 o 
   6   1  18      352.29      346.07     20.47 o 
   7   1  18       87.95      139.07     16.01 o 
   8   1  18       73.67      125.00     15.55 o 
  -7   2  18        5.89        0.37      8.00 o 
  -6   2  18       80.98      109.02      9.65 o 
  -5   2  18       34.17       34.75      7.55 o 
  -4   2  18       81.32       97.40      8.93 o 
  -3   2  18      193.31      180.52      8.89 o 
  -2   2  18      321.89      284.71     17.00 o 
  -1   2  18       67.87       67.86     14.68 o 
   0   2  18      153.06      138.79      9.74 o 
   1   2  18       24.29       39.17     13.04 o 
   2   2  18      170.64      173.89     10.58 o 
   3   2  18      138.33      140.97     11.47 o 
   4   2  18      134.28      169.60     32.94 o 
   5   2  18       63.23       74.21     16.64 o 
   6   2  18       18.41       41.07      8.07 o 
   7   2  18        2.32       18.92     11.09 o 
  -6   3  18       13.35       10.35      7.72 o 
  -5   3  18       26.55       59.09      8.76 o 
  -4   3  18       40.47       79.28      9.26 o 
  -3   3  18       10.94       20.98     11.47 o 
  -2   3  18        1.45        4.58      6.58 o 
  -1   3  18      102.71      120.18     12.17 o 
   0   3  18       17.09       32.35      9.64 o 
   1   3  18       28.77       43.20      9.90 o 
   2   3  18       54.59       72.45     11.22 o 
   3   3  18       12.30       22.60      9.80 o 
   4   3  18        4.41       13.55      9.69 o 
   5   3  18       16.17       53.25     11.06 o 
  -7   1  19        5.15       -4.55      8.22 o 
  -6   1  19       38.34       34.36      9.11 o 
  -5   1  19      110.22      122.46     10.88 o 
  -4   1  19      136.90      137.16      9.43 o 
  -3   1  19       92.37      118.50      9.35 o 
  -2   1  19      110.57      109.15      7.55 o 
  -1   1  19       84.63      122.44      8.95 o 
   0   1  19      116.52      127.37      7.92 o 
   1   1  19      218.26      210.40      9.24 o 
   2   1  19       30.77       55.19     10.39 o 
   3   1  19       64.85      107.43     19.27 o 
   4   1  19        5.09        5.65      8.32 o 
   5   1  19       24.49       64.73     14.87 o 
   6   1  19       14.47       26.76     13.95 o 
  -6   2  19       13.08       32.81      8.17 o 
  -5   2  19        5.87        7.53      7.24 o 
  -4   2  19        1.15        2.99      6.55 o 
  -3   2  19      230.61      208.05      9.55 o 
  -2   2  19        4.61       11.43      9.14 o 
  -1   2  19      546.05      508.19     18.99 o 
   0   2  19        6.06       17.01     11.67 o 
   1   2  19       79.81      131.46     12.46 o 
   2   2  19       19.16       28.87      9.18 o 
   3   2  19      221.52      203.04     13.90 o 
   4   2  19       57.62       69.53     11.24 o 
   5   2  19        4.82       32.68     10.16 o 
  -3   3  19       11.93        7.66      7.68 o 
  -2   3  19      125.14      141.72     11.31 o 
  -1   3  19        0.13        7.75      8.81 o 
   0   3  19      532.42      509.04     17.63 o 
   1   3  19       26.47       36.61     10.47 o 
   2   3  19      113.00      135.83     12.22 o 
   3   3  19       10.20       25.88     12.92 o 
  -5   0  20       41.06       48.83     14.41 o 
  -4   0  20       18.52       18.98     12.24 o 
  -3   0  20      122.63      147.30     19.10 o 
  -2   0  20      221.44      215.01     16.70 o 
  -1   0  20       70.85       80.45     10.96 o 
   0   0  20      181.02      174.89     11.16 o 
   1   0  20        3.03       16.84      8.32 o 
   2   0  20        0.36        3.70     13.32 o 
   3   0  20      518.65      533.75     23.56 o 
   4   0  20        1.65       -4.80     12.12 o 
  -5   1  20      132.78      138.28     16.24 o 
  -4   1  20      198.38      161.36     11.61 o 
  -3   1  20        0.35       12.27      6.58 o 
  -2   1  20       22.25       17.28      9.65 o 
  -1   1  20        0.70       -0.01      6.60 o 
   0   1  20      251.52      229.69      9.91 o 
   1   1  20       73.66       82.63     11.19 o 
   2   1  20      154.62      166.21     15.21 o 
   3   1  20       60.22       87.21     16.64 o 
   4   1  20       52.99       56.50     16.24 o 
   5   1  20       43.43      121.69     18.18 o 
  -3   2  20      206.42      194.18      9.88 o 
  -2   2  20        1.24       10.74      7.58 o 
  -1   2  20      405.63      344.36     20.81 o 
   0   2  20        6.83       17.46      9.33 o 
   1   2  20       74.88       70.51     11.27 o 
   2   2  20        1.90       -4.49     18.76 o 
   3   2  20        6.89       16.62      9.83 o 
  -1   1  21      198.02      194.09      9.76 o 
   0   1  21        0.57        4.52      9.21 o 
   1   1  21       64.85      107.25     18.98 o 
                                                 
